# Supplementary material for: ﻿New crane fly species of the subgenus Tipula (Vestiplex) Bezzi (Diptera, Tipulidae) from Qinghai-Tibet Plateau, China
Source: Zookeys. 2025 Dec 19;1264:183–206. doi: 10.3897/zookeys.1264.139740 (PMC12743253; doi:10.3897/zookeys.1264.139740)
Supplement: XML Treatment for Tipula (Vestiplex) apteroides [file zookeys.1264.139740-treatment1.xml]

<!DOCTYPE tp:taxon-treatment
  PUBLIC "-//TaxonX//DTD Taxonomic Treatment Publishing DTD v0 20100105//EN" "tax-treatment-NSO.dtd">
<tp:taxon-treatment xmlns:tp="http://www.plazi.org/taxpub"><tp:treatment-meta><kwd-group><label>Taxon classification</label><kwd>
                <named-content content-type="kingdom">Animalia</named-content>
              </kwd><kwd>
                <named-content content-type="order">Diptera</named-content>
              </kwd><kwd>
                <named-content content-type="family">Tipulidae</named-content>
              </kwd></kwd-group><mixed-citation publication-type="journal"><person-group><name><surname>Starkevich</surname><given-names>Pavel</given-names></name><name><surname>Men</surname><given-names>Qiu-Lei</given-names></name><name><surname>Saldaitis</surname><given-names>Aidas</given-names></name><name><surname>Valavičiūtė-Pocienė</surname><given-names>Kristina</given-names></name></person-group><article-title>﻿New crane fly species of the subgenus <tp:taxon-name><tp:taxon-name-part taxon-name-part-type="genus" reg="Tipula">Tipula</tp:taxon-name-part> (<tp:taxon-name-part taxon-name-part-type="subgenus" reg="Vestiplex">Vestiplex</tp:taxon-name-part>)</tp:taxon-name> Bezzi (<tp:taxon-name><tp:taxon-name-part taxon-name-part-type="order">Diptera</tp:taxon-name-part></tp:taxon-name>, <tp:taxon-name><tp:taxon-name-part taxon-name-part-type="family">Tipulidae</tp:taxon-name-part></tp:taxon-name>) from Qinghai-Tibet Plateau, China</article-title><source>Zookeys</source><day>19</day><month>12</month><year>2025</year><volume>1264</volume><fpage>183</fpage><lpage>206</lpage><pub-id pub-id-type="doi">10.3897/zookeys.1264.139740</pub-id></mixed-citation></tp:treatment-meta><tp:nomenclature><tp:taxon-name><object-id xmlns:xlink="http://www.w3.org/1999/xlink" content-type="arpha" xlink:type="simple">23F88420-3ECA-5CB2-AEB0-FAD8F9640F73</object-id>
              <tp:taxon-name-part taxon-name-part-type="genus" reg="Tipula">Tipula</tp:taxon-name-part> (<tp:taxon-name-part taxon-name-part-type="subgenus" reg="Vestiplex">Vestiplex</tp:taxon-name-part>) <tp:taxon-name-part taxon-name-part-type="species" reg="apteroides">apteroides</tp:taxon-name-part><object-id xmlns:xlink="http://www.w3.org/1999/xlink" content-type="zoobank" xlink:type="simple">https://zoobank.org/FCADCA7F-AECD-480E-91D7-6BFAD20F747F</object-id></tp:taxon-name><tp:taxon-authority>Starkevich, Saldaitis &amp; Men</tp:taxon-authority><tp:taxon-status xmlns:xlink="http://www.w3.org/1999/xlink" xlink:type="simple">sp. nov.</tp:taxon-status><xref ref-type="fig" rid="F1">Figs 1</xref><xref ref-type="fig" rid="F2">, 2</xref><xref ref-type="fig" rid="F3">, 3</xref></tp:nomenclature><tp:treatment-sec sec-type="type material" id="SECID0EOMAC"><title>Type material.</title><p><bold><italic>Holotype</italic>: China</bold> • ♂ (pinned); Yunnan; Xue Shan nr. Zhongdian; <named-content xmlns:xlink="http://www.w3.org/1999/xlink" content-type="dwc:verbatimCoordinates" xlink:type="simple"><named-content content-type="geo-json" specific-use="{&#34;type&#34;:&#34;Point&#34;,&#34;coordinates&#34;:[99.566667,27.816667]}" id="NCID0E3MAC" xlink:type="simple">27°49N, 99°34E</named-content></named-content>; alt. 4000–4100 m; 23 June 1996; Farkač, P. Kábatek and A. Smetana leg.; Mus. Silesiae Opava; Inv.č.: d 005 7-2004; <named-content xmlns:xlink="http://www.w3.org/1999/xlink" content-type="dwc:institutional_code" xlink:title="Silesian Museum, Opava, Czech Republic" xlink:href="http://grbio.org/institution/silesian-museum" xlink:type="simple">SMOC</named-content>. <bold><italic>Paratypes</italic>: China</bold> • 2 ♂ (pinned); same data as holotype; <named-content xmlns:xlink="http://www.w3.org/1999/xlink" content-type="dwc:institutional_code" xlink:title="Silesian Museum, Opava, Czech Republic" xlink:href="http://grbio.org/institution/silesian-museum" xlink:type="simple">SMOC</named-content>.</p></tp:treatment-sec><tp:treatment-sec sec-type="material" id="SECID0ENNAC"><title>Comparative material examined.</title><p><tp:taxon-name><tp:taxon-name-part taxon-name-part-type="genus" reg="Tipula">Tipula</tp:taxon-name-part> (<tp:taxon-name-part taxon-name-part-type="subgenus" reg="Vestiplex">Vestiplex</tp:taxon-name-part>) <tp:taxon-name-part taxon-name-part-type="species" reg="aptera">aptera</tp:taxon-name-part></tp:taxon-name> Savchenko, 1955: <bold>China</bold> • Lectotype ♂; Qinghai; Sanka village, Den-chu River, Kam, Yangtze Basin; 17.VI.1901; Kozlov leg.; <abbrev xmlns:xlink="http://www.w3.org/1999/xlink" content-type="institution" xlink:title="Zoological Museum of the Zoological Institute of the Russian Academy of Sciences, St. Petersburg, Russia" id="ABBRID0EDOAC" xlink:type="simple">ZIN</abbrev> • Paralectotype 2♂; same data as holotype; <abbrev xmlns:xlink="http://www.w3.org/1999/xlink" content-type="institution" xlink:title="Zoological Museum of the Zoological Institute of the Russian Academy of Sciences, St. Petersburg, Russia" id="ABBRID0EHOAC" xlink:type="simple">ZIN</abbrev>. Also, material listed in <xref ref-type="bibr" rid="B22">Starkevich et al. (2019a)</xref>.</p></tp:treatment-sec><tp:treatment-sec sec-type="diagnosis" id="SECID0EPOAC"><title>Diagnosis.</title><p><tp:taxon-name><tp:taxon-name-part taxon-name-part-type="genus" reg="Tipula">Tipula</tp:taxon-name-part> (<tp:taxon-name-part taxon-name-part-type="subgenus" reg="Vestiplex">V.</tp:taxon-name-part>) <tp:taxon-name-part taxon-name-part-type="species" reg="apteroides">apteroides</tp:taxon-name-part></tp:taxon-name> sp. nov. can be easily recognized by dark brown body coloration and greatly reduced wings. Male tergite 9 with lateral corners produced into toothed posterolateral lobes, dorsal surface with dorsomedian anteriorly extended sclerotised area, laterally terminating in obtuse teeth. Dorsomedian area provided with additional median elevated ridge. Inner gonostylus with apical margin terminating in three teeth.</p></tp:treatment-sec><tp:treatment-sec sec-type="description" id="SECID0EDPAC"><title>Description.</title><p><bold>Male.</bold> Body length 12.0–12.3 mm, wing length 0.8–0.9 mm (<italic>N</italic> = 3). General body coloration dark brown (Fig. <xref ref-type="fig" rid="F1">1</xref>).</p><p><fig id="F1" position="float" orientation="portrait"><object-id xmlns:xlink="http://www.w3.org/1999/xlink" content-type="doi" xlink:type="simple">10.3897/zookeys.1264.139740.figure1</object-id><object-id xmlns:xlink="http://www.w3.org/1999/xlink" content-type="arpha" xlink:type="simple">12CB2BB6-A7D9-5F36-B18C-8D3F57DB8E9B</object-id><label>Figure 1.</label><caption><p>Habitus of <tp:taxon-name><tp:taxon-name-part taxon-name-part-type="genus" reg="Tipula">Tipula</tp:taxon-name-part> (<tp:taxon-name-part taxon-name-part-type="subgenus" reg="Vestiplex">Vestiplex</tp:taxon-name-part>) <tp:taxon-name-part taxon-name-part-type="species" reg="apteroides">apteroides</tp:taxon-name-part></tp:taxon-name> sp. nov. <bold>A</bold> male, lateral view, holotype <bold>B</bold> male thorax, dorsal view, paratype. Scale bars: 5 mm (<bold>A</bold>); 1 mm (<bold>B</bold>).</p></caption><graphic xmlns:xlink="http://www.w3.org/1999/xlink" xlink:href="zookeys-1264-183_article-139740__-g001.jpg" position="float" orientation="portrait" xlink:type="simple" id="oo_1495276.jpg"><uri content-type="original_file" xlink:type="simple">https://binary.pensoft.net/fig/1495276</uri></graphic></fig><bold><italic>Head</italic>.</bold> Dark brown, vertex and occiput dusted with grey brown and provided with median dark brown line. Rostrum dark brown with short nasus. Palpus blackish brown. Scape and pedicel dark brown, flagellum broken in all three specimens.</p><p><bold><italic>Thorax</italic></bold> (Fig. <xref ref-type="fig" rid="F1">1B</xref>). Overall brown, dusted by light greyish brown, medially with dark line. Prescutum and presutural scutum heavily dusted by light brown, with central and lateral stripes ill-defined, recognizable by darker borders. Postsutural scutum brown, dusted with light greyish brown and dark median spot; scutellum dusted with light greyish with median line present in two specimens; mediotergite brown, dusted with light greyish brown with dark median line or spot. Pleura brown, heavily dusted by yellowish grey. Legs with coxae brown, heavily dusted by yellowish grey. Trochanters and femora dark reddish brown, femora slightly darkened at tips; tibiae dark reddish brown with tips darkened; tarsal segments dark brown. Claw without tooth. Wing greatly reduced. Halter dark brown.</p><p><bold><italic>Abdomen</italic>.</bold> Abdominal tergites 1–5 dorsally dark reddish brown with darker median stripe. Lateral parts of abdominal tergites brown, with margins broadly pale. Remaining tergites brown. Sternites 1–6 dark reddish brown, remaining dark brown.</p><p><bold><italic>Hypopygium</italic></bold> (Figs <xref ref-type="fig" rid="F2">2</xref>–<xref ref-type="fig" rid="F4">4</xref>). Tergite 9 in the shape of shallowly emarginated, saucer-shaped plate (Figs <xref ref-type="fig" rid="F2">2</xref>, <xref ref-type="fig" rid="F3">3A, B</xref>). Posterior margin blackened and microscopically roughened, broadly emarginated, medially with narrow incision. Posterolateral margins rounded. Lateral corners produced into toothed posterolateral lobes (Fig. <xref ref-type="fig" rid="F2">2B</xref>). Tergal surface with dorsomedian sclerotised area, extended anteriorly, its lateral margins produced into obtuse teeth. Dorsomedian area provided with additional median elevated ridge, anteriorly and posteriorly terminating in obtuse denticles, so that three caudally pointed teeth are visible in lateral view (Figs <xref ref-type="fig" rid="F2">2B</xref>, <xref ref-type="fig" rid="F3">3B</xref>). Gonocoxite separated from sternite 9 by suture, apically with rounded lobe (Fig. <xref ref-type="fig" rid="F3">3C</xref>). Outer gonostylus nearly finger-shaped, slightly curved at base (Fig. <xref ref-type="fig" rid="F3">3D</xref>). Inner gonostylus in the shape of strongly curved plate (Fig. <xref ref-type="fig" rid="F3">3E–H</xref>). Beak extended and blackened, lower beak broadly flattened with blackened margin. Apical margin of inner gonostylus terminating in three teeth. Dorsal margin terminating in blackened dorsoapical and apical median teeth; median surface apically with dorsomedian ridge which terminates in broad tooth. Genital bridge with sclerite sp2 narrow, fused with both margins of gonocoxite (Fig. <xref ref-type="fig" rid="F3">3C</xref>). Sclerites sp1 fused into flattened base, distal part narrowed with preapical triangular lobe (Fig. <xref ref-type="fig" rid="F3">3J</xref>). Adminiculum in the shape of a flattened plate, posterolaterally produced into rounded projection; anterior parts extended (Fig. <xref ref-type="fig" rid="F3">3L</xref>). Sternite 9 with ventral lobe of A9s narrowing at tip (Fig. <xref ref-type="fig" rid="F3">3I</xref>). Sperm pump with central vesicle spherical (Fig. <xref ref-type="fig" rid="F4">4A</xref>). Compressor apodeme flattened, with shallow median incision (Fig. <xref ref-type="fig" rid="F4">4B</xref>). Posterior immovable apodeme relatively short, shorter than compressor apodeme; anterior immovable apodeme narrow. Aedeagus about 1.8 × as long as sperm pump, brownish yellow (Fig. <xref ref-type="fig" rid="F4">4A</xref>).</p><fig id="F2" position="float" orientation="portrait"><object-id xmlns:xlink="http://www.w3.org/1999/xlink" content-type="doi" xlink:type="simple">10.3897/zookeys.1264.139740.figure2</object-id><object-id xmlns:xlink="http://www.w3.org/1999/xlink" content-type="arpha" xlink:type="simple">BE0840A9-CDA1-544D-A864-ADA3EA721B11</object-id><label>Figure 2.</label><caption><p>Male terminalia of <tp:taxon-name><tp:taxon-name-part taxon-name-part-type="genus" reg="Tipula">Tipula</tp:taxon-name-part> (<tp:taxon-name-part taxon-name-part-type="subgenus" reg="Vestiplex">Vestiplex</tp:taxon-name-part>) <tp:taxon-name-part taxon-name-part-type="species" reg="apteroides">apteroides</tp:taxon-name-part></tp:taxon-name> sp. nov., paratype <bold>A</bold> hypopygium, dorsal view <bold>B</bold> hypopygium, lateral view. Abbreviations: gcx, gonocoxite; ig, inner gonostylus; og, outer gonostylus; pll, posterolateral lobe; t9, tergite 9. Scale bar: 0.5 mm.</p></caption><graphic xmlns:xlink="http://www.w3.org/1999/xlink" xlink:href="zookeys-1264-183_article-139740__-g002.jpg" position="float" orientation="portrait" xlink:type="simple" id="oo_1495277.jpg"><uri content-type="original_file" xlink:type="simple">https://binary.pensoft.net/fig/1495277</uri></graphic></fig><fig id="F3" position="float" orientation="portrait"><object-id xmlns:xlink="http://www.w3.org/1999/xlink" content-type="doi" xlink:type="simple">10.3897/zookeys.1264.139740.figure3</object-id><object-id xmlns:xlink="http://www.w3.org/1999/xlink" content-type="arpha" xlink:type="simple">D93C2C6B-9254-5DED-BBFC-56270A517C00</object-id><label>Figure 3.</label><caption><p>Male terminalia of <tp:taxon-name><tp:taxon-name-part taxon-name-part-type="genus" reg="Tipula">Tipula</tp:taxon-name-part> (<tp:taxon-name-part taxon-name-part-type="subgenus" reg="Vestiplex">Vestiplex</tp:taxon-name-part>) <tp:taxon-name-part taxon-name-part-type="species" reg="apteroides">apteroides</tp:taxon-name-part></tp:taxon-name> sp. nov., paratype <bold>A</bold> tergite 9, dorsal view <bold>B</bold> tergite 9, anterior view <bold>C</bold> left gonocoxite and sp2 of genital bridge, lateral view <bold>D</bold> left outer gonostylus, lateral view <bold>E</bold> left inner gonostylus, outer lateral view with dorsal part partly visible <bold>F</bold> left inner gonostylus, mesal view <bold>G</bold> left inner gonostylus, dorsal view from apex <bold>H</bold> left inner gonostylus, outer view <bold>I</bold> adminiculum, ventral view <bold>J</bold> genital bridge, sclerites sp1, dorsal view. Abbreviations: amt, apical median tooth; b, beak; dat, dorsoapical tooth; dmr, distal median ridge; lb, lower beak; mr, median ridge of tergite 9; sp2, sclerite sp2 of genital bridge; vl, ventral lobe of A9s. Scale bars: 0.5 mm <bold>a</bold> (<bold>A–D, F–J</bold>); 0.5 mm <bold>b</bold> (<bold>E</bold>).</p></caption><graphic xmlns:xlink="http://www.w3.org/1999/xlink" xlink:href="zookeys-1264-183_article-139740__-g003.jpg" position="float" orientation="portrait" xlink:type="simple" id="oo_1495278.jpg"><uri content-type="original_file" xlink:type="simple">https://binary.pensoft.net/fig/1495278</uri></graphic></fig><fig id="F4" position="float" orientation="portrait"><object-id xmlns:xlink="http://www.w3.org/1999/xlink" content-type="doi" xlink:type="simple">10.3897/zookeys.1264.139740.figure4</object-id><object-id xmlns:xlink="http://www.w3.org/1999/xlink" content-type="arpha" xlink:type="simple">C898F176-0CD0-54AF-BFF1-9EE73BA5D770</object-id><label>Figure 4.</label><caption><p>Male terminalia of <tp:taxon-name><tp:taxon-name-part taxon-name-part-type="genus" reg="Tipula">Tipula</tp:taxon-name-part> (<tp:taxon-name-part taxon-name-part-type="subgenus" reg="Vestiplex">Vestiplex</tp:taxon-name-part>) <tp:taxon-name-part taxon-name-part-type="species" reg="apteroides">apteroides</tp:taxon-name-part></tp:taxon-name> sp. nov., paratype <bold>A</bold> sperm pump and aedeagus, lateral view <bold>B</bold> sperm pump, dorsal view. Scale bar: 0.5 mm.</p></caption><graphic xmlns:xlink="http://www.w3.org/1999/xlink" xlink:href="zookeys-1264-183_article-139740__-g004.jpg" position="float" orientation="portrait" xlink:type="simple" id="oo_1495279.jpg"><uri content-type="original_file" xlink:type="simple">https://binary.pensoft.net/fig/1495279</uri></graphic></fig><p><bold>Female.</bold> Unknown.</p></tp:treatment-sec><tp:treatment-sec sec-type="etymology" id="SECID0ETHAE"><title>Etymology.</title><p>The specific epithet is based on the name <tp:taxon-name><tp:taxon-name-part taxon-name-part-type="genus" reg="Tipula">T.</tp:taxon-name-part> (<tp:taxon-name-part taxon-name-part-type="subgenus" reg="Vestiplex">V.</tp:taxon-name-part>) <tp:taxon-name-part taxon-name-part-type="species" reg="aptera">aptera</tp:taxon-name-part></tp:taxon-name>, a closely related species characterized by a reduced wing.</p></tp:treatment-sec><tp:treatment-sec sec-type="distribution" id="SECID0EHIAE"><title>Distribution.</title><p>China, Yunnan.</p></tp:treatment-sec><tp:treatment-sec sec-type="remarks" id="SECID0EMIAE"><title>Remarks.</title><p><tp:taxon-name><tp:taxon-name-part taxon-name-part-type="genus" reg="Tipula">Tipula</tp:taxon-name-part> (<tp:taxon-name-part taxon-name-part-type="subgenus" reg="Vestiplex">V.</tp:taxon-name-part>) <tp:taxon-name-part taxon-name-part-type="species" reg="apteroides">apteroides</tp:taxon-name-part></tp:taxon-name> sp. nov. belongs to the <italic>erectiloba</italic> species group which was proposed by <xref ref-type="bibr" rid="B18">Savchenko (1960)</xref>, with the following discussion in <xref ref-type="bibr" rid="B22">Starkevich et al. (2019a)</xref>. The new species is similar to <tp:taxon-name><tp:taxon-name-part taxon-name-part-type="genus" reg="Tipula">T.</tp:taxon-name-part> (<tp:taxon-name-part taxon-name-part-type="subgenus" reg="Vestiplex">V.</tp:taxon-name-part>) <tp:taxon-name-part taxon-name-part-type="species" reg="aptera">aptera</tp:taxon-name-part></tp:taxon-name> (China, Qinghai) in having greatly reduced wings and dark brown body coloration. Still the new species can be easily separated by tergite 9 posterolaterally having toothed lobes and median elevated ridge which are absent in <tp:taxon-name><tp:taxon-name-part taxon-name-part-type="genus" reg="Tipula">T.</tp:taxon-name-part> (<tp:taxon-name-part taxon-name-part-type="subgenus" reg="Vestiplex">V.</tp:taxon-name-part>) <tp:taxon-name-part taxon-name-part-type="species" reg="aptera">aptera</tp:taxon-name-part></tp:taxon-name> (<xref ref-type="bibr" rid="B17">Savchenko 1955</xref>: fig. 1). The elevated anterior border of tergite 9 is much broader in <tp:taxon-name><tp:taxon-name-part taxon-name-part-type="genus" reg="Tipula">T.</tp:taxon-name-part> (<tp:taxon-name-part taxon-name-part-type="subgenus" reg="Vestiplex">V.</tp:taxon-name-part>) <tp:taxon-name-part taxon-name-part-type="species" reg="apteroides">apteroides</tp:taxon-name-part></tp:taxon-name> sp. nov. with lateral margins produced into obtuse teeth, while in <tp:taxon-name><tp:taxon-name-part taxon-name-part-type="genus" reg="Tipula">T.</tp:taxon-name-part> (<tp:taxon-name-part taxon-name-part-type="subgenus" reg="Vestiplex">V.</tp:taxon-name-part>) <tp:taxon-name-part taxon-name-part-type="species" reg="aptera">aptera</tp:taxon-name-part></tp:taxon-name> the border is smaller laterally without teeth. Both species can also be separated by the inner gonostylus, which bears a dorsomedian ridge in <tp:taxon-name><tp:taxon-name-part taxon-name-part-type="genus" reg="Tipula">T.</tp:taxon-name-part> (<tp:taxon-name-part taxon-name-part-type="subgenus" reg="Vestiplex">V.</tp:taxon-name-part>) <tp:taxon-name-part taxon-name-part-type="species" reg="apteroides">apteroides</tp:taxon-name-part></tp:taxon-name> sp. nov., the latter is absent in <tp:taxon-name><tp:taxon-name-part taxon-name-part-type="genus" reg="Tipula">T.</tp:taxon-name-part> (<tp:taxon-name-part taxon-name-part-type="subgenus" reg="Vestiplex">V.</tp:taxon-name-part>) <tp:taxon-name-part taxon-name-part-type="species" reg="aptera">aptera</tp:taxon-name-part></tp:taxon-name>.</p></tp:treatment-sec><ref-list><ref id="B22"><mixed-citation xmlns:xlink="http://www.w3.org/1999/xlink" xlink:type="simple"><person-group><name name-style="western"><surname>Starkevich</surname><given-names>P</given-names></name><name name-style="western"><surname>Men</surname><given-names>Q-L</given-names></name><name name-style="western"><surname>Saldaitis</surname><given-names>A</given-names></name></person-group> (<year>2019a</year>) <article-title>Four new crane fly species of subgenus <tp:taxon-name><tp:taxon-name-part taxon-name-part-type="genus">Tipula</tp:taxon-name-part> (<tp:taxon-name-part taxon-name-part-type="subgenus">Vestiplex</tp:taxon-name-part>)</tp:taxon-name> (<tp:taxon-name><tp:taxon-name-part taxon-name-part-type="order">Diptera</tp:taxon-name-part></tp:taxon-name>, <tp:taxon-name><tp:taxon-name-part taxon-name-part-type="family">Tipulidae</tp:taxon-name-part></tp:taxon-name>) from China.</article-title><source>Zootaxa</source><volume>4679</volume>: <fpage>69</fpage>–<lpage>86</lpage>. <ext-link xlink:href="10.11646/zootaxa.4679.1.4" ext-link-type="doi" xlink:type="simple">https://doi.org/10.11646/zootaxa.4679.1.4</ext-link></mixed-citation></ref><ref id="B18"><mixed-citation xmlns:xlink="http://www.w3.org/1999/xlink" xlink:type="simple"><person-group><name name-style="western"><surname>Savchenko</surname><given-names>EN</given-names></name></person-group> (<year>1960</year>) <article-title>A contribution to the taxonomy of crane-flies (<tp:taxon-name><tp:taxon-name-part taxon-name-part-type="order">Diptera</tp:taxon-name-part></tp:taxon-name>, <tp:taxon-name><tp:taxon-name-part taxon-name-part-type="family">Tipulidae</tp:taxon-name-part></tp:taxon-name>) of the subgenus <tp:taxon-name><tp:taxon-name-part taxon-name-part-type="genus"/><tp:taxon-name-part taxon-name-part-type="subgenus">Vestiplex</tp:taxon-name-part></tp:taxon-name> Bezzi of the genus <italic><tp:taxon-name><tp:taxon-name-part taxon-name-part-type="genus">Tipula</tp:taxon-name-part></tp:taxon-name></italic> L.</article-title><source>Horae Societatis Entomologicae Rossicae Unionis Soveticae</source><volume>47</volume>: <fpage>143</fpage>–<lpage>216</lpage>.</mixed-citation></ref><ref id="B17"><mixed-citation xmlns:xlink="http://www.w3.org/1999/xlink" xlink:type="simple"><person-group><name name-style="western"><surname>Savchenko</surname><given-names>EN</given-names></name></person-group> (<year>1955</year>) <article-title>Two new species of crane-flies (<tp:taxon-name><tp:taxon-name-part taxon-name-part-type="order">Diptera</tp:taxon-name-part></tp:taxon-name>, <tp:taxon-name><tp:taxon-name-part taxon-name-part-type="family">Tipulidae</tp:taxon-name-part></tp:taxon-name>) with short-winged males.</article-title><source>Entomological Review</source><volume>34</volume>: <fpage>287</fpage>–<lpage>297</lpage>.</mixed-citation></ref></ref-list></tp:taxon-treatment>
