# Supplementary material for: ﻿New crane fly species of the subgenus Tipula (Vestiplex) Bezzi (Diptera, Tipulidae) from Qinghai-Tibet Plateau, China
Source: Zookeys. 2025 Dec 19;1264:183–206. doi: 10.3897/zookeys.1264.139740 (PMC12743253; doi:10.3897/zookeys.1264.139740)
Supplement: XML Treatment for Tipula (Vestiplex) bidentata [file zookeys.1264.139740-treatment2.xml]

<!DOCTYPE tp:taxon-treatment
  PUBLIC "-//TaxonX//DTD Taxonomic Treatment Publishing DTD v0 20100105//EN" "tax-treatment-NSO.dtd">
<tp:taxon-treatment xmlns:tp="http://www.plazi.org/taxpub"><tp:treatment-meta><kwd-group><label>Taxon classification</label><kwd>
                <named-content content-type="kingdom">Animalia</named-content>
              </kwd><kwd>
                <named-content content-type="order">Diptera</named-content>
              </kwd><kwd>
                <named-content content-type="family">Tipulidae</named-content>
              </kwd></kwd-group><mixed-citation publication-type="journal"><person-group><name><surname>Starkevich</surname><given-names>Pavel</given-names></name><name><surname>Men</surname><given-names>Qiu-Lei</given-names></name><name><surname>Saldaitis</surname><given-names>Aidas</given-names></name><name><surname>Valavičiūtė-Pocienė</surname><given-names>Kristina</given-names></name></person-group><article-title>﻿New crane fly species of the subgenus <tp:taxon-name><tp:taxon-name-part taxon-name-part-type="genus" reg="Tipula">Tipula</tp:taxon-name-part> (<tp:taxon-name-part taxon-name-part-type="subgenus" reg="Vestiplex">Vestiplex</tp:taxon-name-part>)</tp:taxon-name> Bezzi (<tp:taxon-name><tp:taxon-name-part taxon-name-part-type="order">Diptera</tp:taxon-name-part></tp:taxon-name>, <tp:taxon-name><tp:taxon-name-part taxon-name-part-type="family">Tipulidae</tp:taxon-name-part></tp:taxon-name>) from Qinghai-Tibet Plateau, China</article-title><source>Zookeys</source><day>19</day><month>12</month><year>2025</year><volume>1264</volume><fpage>183</fpage><lpage>206</lpage><pub-id pub-id-type="doi">10.3897/zookeys.1264.139740</pub-id></mixed-citation></tp:treatment-meta><tp:nomenclature><tp:taxon-name><object-id xmlns:xlink="http://www.w3.org/1999/xlink" content-type="arpha" xlink:type="simple">B4E1367D-4B49-5756-857F-B23B9981879B</object-id>
              <tp:taxon-name-part taxon-name-part-type="genus" reg="Tipula">Tipula</tp:taxon-name-part> (<tp:taxon-name-part taxon-name-part-type="subgenus" reg="Vestiplex">Vestiplex</tp:taxon-name-part>) <tp:taxon-name-part taxon-name-part-type="species" reg="bidentata">bidentata</tp:taxon-name-part><object-id xmlns:xlink="http://www.w3.org/1999/xlink" content-type="zoobank" xlink:type="simple">https://zoobank.org/BF43977D-4FB4-4B1E-BA17-3FC05C55B844</object-id></tp:taxon-name><tp:taxon-authority>Starkevich, Saldaitis &amp; Men</tp:taxon-authority><tp:taxon-status xmlns:xlink="http://www.w3.org/1999/xlink" xlink:type="simple">sp. nov.</tp:taxon-status><xref ref-type="fig" rid="F5">Figs 5</xref><xref ref-type="fig" rid="F6">, 6</xref><xref ref-type="fig" rid="F7">, 7</xref><xref ref-type="fig" rid="F8">, 8</xref></tp:nomenclature><tp:treatment-sec sec-type="type material" id="SECID0E5NAE"><title>Type material.</title><p><bold><italic>Holotype</italic>: China</bold> • ♂ (in alcohol); Sichuan, 20 km N. Maoxian; <named-content xmlns:xlink="http://www.w3.org/1999/xlink" content-type="dwc:verbatimCoordinates" xlink:type="simple"><named-content content-type="geo-json" specific-use="{&#34;type&#34;:&#34;Point&#34;,&#34;coordinates&#34;:[103.714967,31.771833]}" id="NCID0EMOAE" xlink:type="simple">31°46.310'N, 103°42.898'E</named-content></named-content>; alt. 1820 m; 20 May 2017; A. Saldaitis leg.; <abbrev xmlns:xlink="http://www.w3.org/1999/xlink" content-type="institution" xlink:title="Nature Research Centre, Vilnius, Lithuania" id="ABBRID0EROAE" xlink:type="simple">NRC</abbrev>; Specimen number NRCE000100; genitalia dissected.</p></tp:treatment-sec><tp:treatment-sec sec-type="diagnosis" id="SECID0EVOAE"><title>Diagnosis.</title><p><tp:taxon-name><tp:taxon-name-part taxon-name-part-type="genus" reg="Tipula">Tipula</tp:taxon-name-part> (<tp:taxon-name-part taxon-name-part-type="subgenus" reg="Vestiplex">V.</tp:taxon-name-part>) <tp:taxon-name-part taxon-name-part-type="species" reg="bidentata">bidentata</tp:taxon-name-part></tp:taxon-name> sp. nov. can be recognized by yellow body, elongated antenna reaching middle of abdomen when bent backward and bicolored flagellum. Gonocoxite large, apically bearing longer ventral tooth, dorsal tooth split into two denticles.</p></tp:treatment-sec><tp:treatment-sec sec-type="description" id="SECID0EJPAE"><title>Description.</title><p><bold>Male.</bold> Body length 11.1 mm, wing length 9.5 mm (<italic>N</italic> = 1). General body coloration yellow, thorax brownish yellow (Fig. <xref ref-type="fig" rid="F5">5A</xref>).</p><fig id="F5" position="float" orientation="portrait"><object-id xmlns:xlink="http://www.w3.org/1999/xlink" content-type="doi" xlink:type="simple">10.3897/zookeys.1264.139740.figure5</object-id><object-id xmlns:xlink="http://www.w3.org/1999/xlink" content-type="arpha" xlink:type="simple">0A53A41F-BB7A-5AEE-9A38-7732B4ABD5C1</object-id><label>Figure 5.</label><caption><p>Habitus of <tp:taxon-name><tp:taxon-name-part taxon-name-part-type="genus" reg="Tipula">Tipula</tp:taxon-name-part> (<tp:taxon-name-part taxon-name-part-type="subgenus" reg="Vestiplex">Vestiplex</tp:taxon-name-part>) <tp:taxon-name-part taxon-name-part-type="species" reg="bidentata">bidentata</tp:taxon-name-part></tp:taxon-name> sp. nov., holotype (specimen number NRCE000100) <bold>A</bold> male, lateral view <bold>B</bold> male wing. Scale bar: 5 mm (<bold>A, B</bold>).</p></caption><graphic xmlns:xlink="http://www.w3.org/1999/xlink" xlink:href="zookeys-1264-183_article-139740__-g005.jpg" position="float" orientation="portrait" xlink:type="simple" id="oo_1495280.jpg"><uri content-type="original_file" xlink:type="simple">https://binary.pensoft.net/fig/1495280</uri></graphic></fig><p><bold><italic>Head</italic>.</bold> Brown. Rostrum yellowish brown, nasus small. Palpus brown. Antenna 13-segmented, elongated, if bent backward almost reaching the middle of abdomen. Scape and pedicel brownish yellow, first flagellar segment yellow, segments 3–4 yellow, remaining segments getting yellowish brown to brown. Each flagellomere except the first with darkened basal enlargement, making the bicolor appearance of flagellum; two incisions, the distinct incision at base and weak distal incision. Apical flagellomere small, distinctly shorter than preceding flagellomere. Long verticils about 1/3 as long as corresponding flagellomeres.</p><p><bold><italic>Thorax</italic>.</bold> Yellowish brown to brown, thinly dusted with grey. Pronotum brown with darker median spot. Prescutum and presutural scutum with four brown stripes, indistinctly bordered by lighter brown. Central stripes separated by light brown ground. Interspaces gray. Postsutural scutum brown, dusted with grey, each lobe with two brown sports, anterior spot twice smaller than posterior one. Scutellum brownish yellow, mediotergite brown with darker median line, both sclerites dusted with grey. Pleura yellowish brown, dusted with grey. Legs with coxae yellow, dusted with grey. Trochanters yellow. Femora basally yellow, getting brownish yellow toward brown tips. Tibiae brownish yellow, tips brown. Tarsal segments brown. Claw without tooth. Wing pale brown, tinged with brown (Fig. <xref ref-type="fig" rid="F5">5B</xref>). Vein m-cu joining dm at fork of M<sub>3+4</sub>, cell M<sub>1</sub> about 1.5 as long as its petiole. Halter pale yellow.</p><p><bold><italic>Abdomen</italic>.</bold> Abdominal segments 1–6 yellow, remaining brownish yellow, trivittate. Lateral lines narrow, dark brown, dorsal line pale brown, interrupted.</p><p><bold><italic>Hypopygium</italic></bold> (Figs <xref ref-type="fig" rid="F6">6</xref>–<xref ref-type="fig" rid="F8">8</xref>). Tergite 9 forming a concave saucer-shaped plate (Figs <xref ref-type="fig" rid="F6">6</xref>, <xref ref-type="fig" rid="F7">7A</xref>). The main body of tergal plate yellow, posterior margin broadly emarginated with shallow median U-shaped notch; lateral angles of plate nearly angular and blackened; anterior portion of tergal plate raised into narrow sclerotised border. Gonocoxite separated from sternite 9 by suture, in the shape of large nearly, rectangular plate (Figs <xref ref-type="fig" rid="F6">6</xref>, <xref ref-type="fig" rid="F7">7B–D</xref>). Apex of gonocoxite terminating in longer ventral tooth, with dorsal tooth split into two denticles. Outer gonostylus nearly finger shaped (Fig. <xref ref-type="fig" rid="F7">7E</xref>). Inner gonostylus in the shape of slightly curved plate (Figs <xref ref-type="fig" rid="F6">6A</xref>, <xref ref-type="fig" rid="F7">7F–H</xref>), beak broadly blackened with tip obtuse, lower beak absent; dorsal margin apically with short extension, the margin of extension rough. Genital bridge with sclerite sp2 reduced (Fig. <xref ref-type="fig" rid="F7">7D</xref>), sclerites sp1 fused at base, forming V-shaped structure (Fig. <xref ref-type="fig" rid="F7">7K</xref>). Adminiculum triangular in distal half with gonapophyses weakly developed (Fig. <xref ref-type="fig" rid="F7">7I, J</xref>). Apex ventrally produced into short denticle. Proctiger pale with narrow anal plates (Fig. <xref ref-type="fig" rid="F7">7L</xref>). Sperm pump with central vesicle flattened (Fig. <xref ref-type="fig" rid="F8">8A</xref>). Compressor apodeme with deep V-shaped median incision (Fig. <xref ref-type="fig" rid="F8">8B</xref>). Posterior immovable apodeme extended, slightly flattened (Fig. <xref ref-type="fig" rid="F8">8C</xref>). Anterior immovable apodeme rounded. Aedeagus about 4 × as long as sperm pump, blackish brown except for yellow distal part. Apex with sagital and frontal incisions, trident in shape (Fig. <xref ref-type="fig" rid="F8">8A, D</xref>).</p><fig id="F6" position="float" orientation="portrait"><object-id xmlns:xlink="http://www.w3.org/1999/xlink" content-type="doi" xlink:type="simple">10.3897/zookeys.1264.139740.figure6</object-id><object-id xmlns:xlink="http://www.w3.org/1999/xlink" content-type="arpha" xlink:type="simple">57A2A422-A638-5FCA-970E-86DD35BBF370</object-id><label>Figure 6.</label><caption><p>Male terminalia of <tp:taxon-name><tp:taxon-name-part taxon-name-part-type="genus" reg="Tipula">Tipula</tp:taxon-name-part> (<tp:taxon-name-part taxon-name-part-type="subgenus" reg="Vestiplex">Vestiplex</tp:taxon-name-part>) <tp:taxon-name-part taxon-name-part-type="species" reg="bidentata">bidentata</tp:taxon-name-part></tp:taxon-name> sp. nov., holotype (specimen number NRCE000100) <bold>A</bold> hypopygium, dorsal view <bold>B</bold> hypopygium, lateral view. Abbreviations: dt, dorsal tooth; gcx, gonocoxite; ig, inner gonostylus; og, outer gonostylus; t9, tergite 9; vt, ventral tooth. Scale bar: 0.5 mm.</p></caption><graphic xmlns:xlink="http://www.w3.org/1999/xlink" xlink:href="zookeys-1264-183_article-139740__-g006.jpg" position="float" orientation="portrait" xlink:type="simple" id="oo_1495281.jpg"><uri content-type="original_file" xlink:type="simple">https://binary.pensoft.net/fig/1495281</uri></graphic></fig><fig id="F7" position="float" orientation="portrait"><object-id xmlns:xlink="http://www.w3.org/1999/xlink" content-type="doi" xlink:type="simple">10.3897/zookeys.1264.139740.figure7</object-id><object-id xmlns:xlink="http://www.w3.org/1999/xlink" content-type="arpha" xlink:type="simple">CD722FB1-1ACC-597D-B24C-6C5BCF814684</object-id><label>Figure 7.</label><caption><p>Male terminalia of <tp:taxon-name><tp:taxon-name-part taxon-name-part-type="genus" reg="Tipula">Tipula</tp:taxon-name-part> (<tp:taxon-name-part taxon-name-part-type="subgenus" reg="Vestiplex">Vestiplex</tp:taxon-name-part>) <tp:taxon-name-part taxon-name-part-type="species" reg="bidentata">bidentata</tp:taxon-name-part></tp:taxon-name> sp. nov., holotype (specimen number NRCE000100) <bold>A</bold> tergite 9, dorsal view <bold>B</bold> right gonocoxite, lateral view <bold>C</bold> right gonocoxite and sp2 of genital bridge, caudal view <bold>D</bold> apical part of gonocoxite <bold>E</bold> right outer gonostylus, lateral view <bold>F</bold> right inner gonostylus, inner lateral view <bold>G</bold> right inner gonostylus, outer lateral view <bold>H</bold> right inner gonostylus, dorsal view <bold>I</bold> adminiculum, lateral view <bold>J</bold> adminiculum, ventral view <bold>K</bold> genital bridge, sclerites sp1, dorsal view <bold>L</bold> proctiger, dorsal view. Scale bars: 0.5 mm <bold>a</bold> (<bold>A, D, D–L</bold>); 0.25 mm <bold>b</bold> (<bold>C</bold>).</p></caption><graphic xmlns:xlink="http://www.w3.org/1999/xlink" xlink:href="zookeys-1264-183_article-139740__-g007.jpg" position="float" orientation="portrait" xlink:type="simple" id="oo_1495282.jpg"><uri content-type="original_file" xlink:type="simple">https://binary.pensoft.net/fig/1495282</uri></graphic></fig><fig id="F8" position="float" orientation="portrait"><object-id xmlns:xlink="http://www.w3.org/1999/xlink" content-type="doi" xlink:type="simple">10.3897/zookeys.1264.139740.figure8</object-id><object-id xmlns:xlink="http://www.w3.org/1999/xlink" content-type="arpha" xlink:type="simple">04307743-7AB7-55F6-A045-BCEB4AB5295C</object-id><label>Figure 8.</label><caption><p>Male terminalia of <tp:taxon-name><tp:taxon-name-part taxon-name-part-type="genus" reg="Tipula">Tipula</tp:taxon-name-part> (<tp:taxon-name-part taxon-name-part-type="subgenus" reg="Vestiplex">Vestiplex</tp:taxon-name-part>) <tp:taxon-name-part taxon-name-part-type="species" reg="bidentata">bidentata</tp:taxon-name-part></tp:taxon-name> sp. nov., holotype (specimen number NRCE000100) <bold>A</bold> sperm pump and aedeagus, lateral view <bold>B</bold> sperm pump, caudal view <bold>C</bold> sperm pump, dorsal view <bold>D</bold> apical part of aedeagus. Scale bars: 0.5 mm <bold>a</bold> (<bold>A–C</bold>); 0.25 mm <bold>b</bold> (<bold>D</bold>).</p></caption><graphic xmlns:xlink="http://www.w3.org/1999/xlink" xlink:href="zookeys-1264-183_article-139740__-g008.jpg" position="float" orientation="portrait" xlink:type="simple" id="oo_1495283.jpg"><uri content-type="original_file" xlink:type="simple">https://binary.pensoft.net/fig/1495283</uri></graphic></fig><p><bold>Female.</bold> Unknown.</p></tp:treatment-sec><tp:treatment-sec sec-type="etymology" id="SECID0EJYAE"><title>Etymology.</title><p>The name of the new species refers to the gonocoxite apically possessing two teeth.</p></tp:treatment-sec><tp:treatment-sec sec-type="distribution" id="SECID0EOYAE"><title>Distribution.</title><p>China, Sichuan.</p></tp:treatment-sec><tp:treatment-sec sec-type="remarks" id="SECID0ETYAE"><title>Remarks.</title><p><tp:taxon-name><tp:taxon-name-part taxon-name-part-type="genus" reg="Tipula">Tipula</tp:taxon-name-part> (<tp:taxon-name-part taxon-name-part-type="subgenus" reg="Vestiplex">V.</tp:taxon-name-part>) <tp:taxon-name-part taxon-name-part-type="species" reg="bidentata">bidentata</tp:taxon-name-part></tp:taxon-name> sp. nov. is closely related to <tp:taxon-name><tp:taxon-name-part taxon-name-part-type="genus" reg="Tipula">T.</tp:taxon-name-part> (<tp:taxon-name-part taxon-name-part-type="subgenus" reg="Vestiplex">V.</tp:taxon-name-part>) <tp:taxon-name-part taxon-name-part-type="species" reg="aestiva">aestiva</tp:taxon-name-part></tp:taxon-name> Alexander, 1936 (China, Qinghai and Gansu) based on the shape of tergite 9, gonocoxite, inner gonostylus and adminiculum (Fig. <xref ref-type="fig" rid="F10">10</xref>). The new species can be separated by the gonocoxite which has dorsal tooth split into two denticles; tergite 9 of <tp:taxon-name><tp:taxon-name-part taxon-name-part-type="genus" reg="Tipula">T.</tp:taxon-name-part> (<tp:taxon-name-part taxon-name-part-type="subgenus" reg="Vestiplex">V.</tp:taxon-name-part>) <tp:taxon-name-part taxon-name-part-type="species" reg="bidentata">bidentata</tp:taxon-name-part></tp:taxon-name> sp. nov. is posterolaterally angular, while this part is rounded in <tp:taxon-name><tp:taxon-name-part taxon-name-part-type="genus" reg="Tipula">T.</tp:taxon-name-part> (<tp:taxon-name-part taxon-name-part-type="subgenus" reg="Vestiplex">V.</tp:taxon-name-part>) <tp:taxon-name-part taxon-name-part-type="species" reg="aestiva">aestiva</tp:taxon-name-part></tp:taxon-name>; and the inner gonostylus bearing dorsoapical rough extension which is smooth in <tp:taxon-name><tp:taxon-name-part taxon-name-part-type="genus" reg="Tipula">T.</tp:taxon-name-part> (<tp:taxon-name-part taxon-name-part-type="subgenus" reg="Vestiplex">V.</tp:taxon-name-part>) <tp:taxon-name-part taxon-name-part-type="species" reg="aestiva">aestiva</tp:taxon-name-part></tp:taxon-name>. Both species can also be separated by the sperm pump: in <tp:taxon-name><tp:taxon-name-part taxon-name-part-type="genus" reg="Tipula">T.</tp:taxon-name-part> (<tp:taxon-name-part taxon-name-part-type="subgenus" reg="Vestiplex">V.</tp:taxon-name-part>) <tp:taxon-name-part taxon-name-part-type="species" reg="aestiva">aestiva</tp:taxon-name-part></tp:taxon-name> the posterior apodeme is medially produced into a specific short lobe which is absent in <tp:taxon-name><tp:taxon-name-part taxon-name-part-type="genus" reg="Tipula">T.</tp:taxon-name-part> (<tp:taxon-name-part taxon-name-part-type="subgenus" reg="Vestiplex">V.</tp:taxon-name-part>) <tp:taxon-name-part taxon-name-part-type="species" reg="bidentata">bidentata</tp:taxon-name-part></tp:taxon-name> sp. nov.</p></tp:treatment-sec><tp:treatment-sec><!--Section generated to contain objects referenced in tp:taxon-treatment.--><fig id="F10" position="float" orientation="portrait"><object-id xmlns:xlink="http://www.w3.org/1999/xlink" content-type="doi" xlink:type="simple">10.3897/zookeys.1264.139740.figure10</object-id><object-id xmlns:xlink="http://www.w3.org/1999/xlink" content-type="arpha" xlink:type="simple">E29163F5-366E-5BC0-B1F9-5EEBFABAA8EF</object-id><label>Figure 10.</label><caption><p>Male terminalia of <tp:taxon-name><tp:taxon-name-part taxon-name-part-type="genus" reg="Tipula">Tipula</tp:taxon-name-part> (<tp:taxon-name-part taxon-name-part-type="subgenus" reg="Vestiplex">Vestiplex</tp:taxon-name-part>) <tp:taxon-name-part taxon-name-part-type="species" reg="spinaventralis">spinaventralis</tp:taxon-name-part></tp:taxon-name> sp. nov., holotype <bold>A</bold> tergite 9, dorsal view <bold>B</bold> tergite 9, dorsocaudal view <bold>C</bold> tergite 9, caudal view <bold>D</bold> right gonocoxite, lateral view <bold>E</bold> outer gonostylus <bold>F</bold> right inner gonostylus, outer lateral view <bold>G</bold> left gonocoxite and sp2 of genital bridge, caudal view <bold>H</bold> sternite 9, ventral view, tergite 9, gonocoxite and gonostyli removed <bold>I</bold> adminiculum, lateral view. Abbreviations: adm, adminiculum; ah, apical horn of gonocoxite; dl, dorsal lobe of A9s; dp, dorsal portion of tergite 9; sp2, sclerite sp2 of genital bridge; vl, ventral lobe of A9s; vp, ventral portion of tergite 9; vs, ventral spine of gonocoxite. Scale bar: 0.5 mm.</p></caption><graphic xmlns:xlink="http://www.w3.org/1999/xlink" xlink:href="zookeys-1264-183_article-139740__-g010.jpg" position="float" orientation="portrait" xlink:type="simple" id="oo_1495285.jpg"><uri content-type="original_file" xlink:type="simple">https://binary.pensoft.net/fig/1495285</uri></graphic></fig></tp:treatment-sec></tp:taxon-treatment>
