# Supplementary material for: ﻿New crane fly species of the subgenus Tipula (Vestiplex) Bezzi (Diptera, Tipulidae) from Qinghai-Tibet Plateau, China
Source: Zookeys. 2025 Dec 19;1264:183–206. doi: 10.3897/zookeys.1264.139740 (PMC12743253; doi:10.3897/zookeys.1264.139740)
Supplement: XML Treatment for Tipula (Vestiplex) spinaventralis [file zookeys.1264.139740-treatment3.xml]

<!DOCTYPE tp:taxon-treatment
  PUBLIC "-//TaxonX//DTD Taxonomic Treatment Publishing DTD v0 20100105//EN" "tax-treatment-NSO.dtd">
<tp:taxon-treatment xmlns:tp="http://www.plazi.org/taxpub"><tp:treatment-meta><kwd-group><label>Taxon classification</label><kwd>
                <named-content content-type="kingdom">Animalia</named-content>
              </kwd><kwd>
                <named-content content-type="order">Diptera</named-content>
              </kwd><kwd>
                <named-content content-type="family">Tipulidae</named-content>
              </kwd></kwd-group><mixed-citation publication-type="journal"><person-group><name><surname>Starkevich</surname><given-names>Pavel</given-names></name><name><surname>Men</surname><given-names>Qiu-Lei</given-names></name><name><surname>Saldaitis</surname><given-names>Aidas</given-names></name><name><surname>Valavičiūtė-Pocienė</surname><given-names>Kristina</given-names></name></person-group><article-title>﻿New crane fly species of the subgenus <tp:taxon-name><tp:taxon-name-part taxon-name-part-type="genus" reg="Tipula">Tipula</tp:taxon-name-part> (<tp:taxon-name-part taxon-name-part-type="subgenus" reg="Vestiplex">Vestiplex</tp:taxon-name-part>)</tp:taxon-name> Bezzi (<tp:taxon-name><tp:taxon-name-part taxon-name-part-type="order">Diptera</tp:taxon-name-part></tp:taxon-name>, <tp:taxon-name><tp:taxon-name-part taxon-name-part-type="family">Tipulidae</tp:taxon-name-part></tp:taxon-name>) from Qinghai-Tibet Plateau, China</article-title><source>Zookeys</source><day>19</day><month>12</month><year>2025</year><volume>1264</volume><fpage>183</fpage><lpage>206</lpage><pub-id pub-id-type="doi">10.3897/zookeys.1264.139740</pub-id></mixed-citation></tp:treatment-meta><tp:nomenclature><tp:taxon-name><object-id xmlns:xlink="http://www.w3.org/1999/xlink" content-type="arpha" xlink:type="simple">70DC0A52-F635-5DA8-96CA-904CB1DEBCC9</object-id>
              <tp:taxon-name-part taxon-name-part-type="genus" reg="Tipula">Tipula</tp:taxon-name-part> (<tp:taxon-name-part taxon-name-part-type="subgenus" reg="Vestiplex">Vestiplex</tp:taxon-name-part>) <tp:taxon-name-part taxon-name-part-type="species" reg="spinaventralis">spinaventralis</tp:taxon-name-part><object-id xmlns:xlink="http://www.w3.org/1999/xlink" content-type="zoobank" xlink:type="simple">https://zoobank.org/A7143440-AE00-4A79-BC5E-FF8AC992F9E8</object-id></tp:taxon-name><tp:taxon-authority>Starkevich, Saldaitis &amp; Men</tp:taxon-authority><tp:taxon-status xmlns:xlink="http://www.w3.org/1999/xlink" xlink:type="simple">sp. nov.</tp:taxon-status><xref ref-type="fig" rid="F9">Figs 9</xref><xref ref-type="fig" rid="F10">, 10</xref><xref ref-type="fig" rid="F11">, 11</xref></tp:nomenclature><tp:treatment-sec sec-type="type material" id="SECID0EHEAG"><title>Type material.</title><p><bold><italic>Holotype</italic>: China</bold> • ♂ (pinned); W. China; [Sichuan]; [Mount] Omei; alt. 6500' [feet]; 5 Aug. 1935; Graham [leg.]; <abbrev xmlns:xlink="http://www.w3.org/1999/xlink" content-type="institution" xlink:title="United States National Museum of Natural History, Washington, D.C., USA" id="ABBRID0ESEAG" xlink:type="simple">USNM</abbrev>; dissected. <bold><italic>Paratype</italic>: China</bold> • 1 ♂ (pinned); W. China; Szechuan [Sichuan]; [Mount] Omei Shan; S. side; alt. 3060–2000 m; 12 Aug. 1940; L. Gressit [leg.]; <abbrev xmlns:xlink="http://www.w3.org/1999/xlink" content-type="institution" xlink:title="United States National Museum of Natural History, Washington, D.C., USA" id="ABBRID0E1EAG" xlink:type="simple">USNM</abbrev>.</p></tp:treatment-sec><tp:treatment-sec sec-type="material" id="SECID0E5EAG"><title>Comparative material examined.</title><p><tp:taxon-name><tp:taxon-name-part taxon-name-part-type="genus" reg="Tipula">Tipula</tp:taxon-name-part> (<tp:taxon-name-part taxon-name-part-type="subgenus" reg="Vestiplex">Vestiplex</tp:taxon-name-part>) <tp:taxon-name-part taxon-name-part-type="species" reg="avicularoides">avicularoides</tp:taxon-name-part></tp:taxon-name> Alexander, 1936: <bold>China</bold> • Holotype ♂; Sichuan, Mount Omei, Nwa Nien Pin Temple; alt. 6500 feet; 31 July 1935; Franck leg.; <abbrev xmlns:xlink="http://www.w3.org/1999/xlink" content-type="institution" xlink:title="United States National Museum of Natural History, Washington, D.C., USA" id="ABBRID0EUFAG" xlink:type="simple">USNM</abbrev>. <tp:taxon-name><tp:taxon-name-part taxon-name-part-type="genus" reg="Tipula">Tipula</tp:taxon-name-part> (<tp:taxon-name-part taxon-name-part-type="subgenus" reg="Vestiplex">Vestiplex</tp:taxon-name-part>) <tp:taxon-name-part taxon-name-part-type="species" reg="bisentis">bisentis</tp:taxon-name-part></tp:taxon-name> Alexander, 1951: <bold>Myanmar</bold> • Holotype ♂; N. E. Burma, Adung Valley; alt. 12,000 feet; 19 July 1931; Ward &amp; Cranbrook leg.; <named-content xmlns:xlink="http://www.w3.org/1999/xlink" content-type="dwc:institutional_code" xlink:title="Natural History Museum, London, United Kingdom" xlink:href="http://grbio.org/institution/natural-history-museum-london" xlink:type="simple">NHMUK</named-content>; Paratype ♂; same data as for preceeding; 4 July 1931; <abbrev xmlns:xlink="http://www.w3.org/1999/xlink" content-type="institution" xlink:title="United States National Museum of Natural History, Washington, D.C., USA" id="ABBRID0EMGAG" xlink:type="simple">USNM</abbrev>; • Paratype ♀; Adung Valley; alt. 14,000 feet; 24 Aug. 1931; Ward &amp; Cranbrook leg.; <named-content xmlns:xlink="http://www.w3.org/1999/xlink" content-type="dwc:institutional_code" xlink:title="Natural History Museum, London, United Kingdom" xlink:href="http://grbio.org/institution/natural-history-museum-london" xlink:type="simple">NHMUK</named-content>.</p></tp:treatment-sec><tp:treatment-sec sec-type="diagnosis" id="SECID0EUGAG"><title>Diagnosis.</title><p><tp:taxon-name><tp:taxon-name-part taxon-name-part-type="genus" reg="Tipula">Tipula</tp:taxon-name-part> (<tp:taxon-name-part taxon-name-part-type="subgenus" reg="Vestiplex">V.</tp:taxon-name-part>) <tp:taxon-name-part taxon-name-part-type="species" reg="spinaventralis">spinaventralis</tp:taxon-name-part></tp:taxon-name> sp. nov. can be recognized by yellow body coloration with brown thorax and darkened tip of abdomen. Antenna with flagellum dark brown. Tergite 9 ventrally with a pair of short, narrow, blackened lobes. Gonocoxite apically extended into remarkable, large, curved horn while ventromesal portion produced into blackened spine.</p></tp:treatment-sec><tp:treatment-sec sec-type="description" id="SECID0EIHAG"><title>Description.</title><p><bold>Male.</bold> Body length 13.1–14.5 mm, wing length 15.1–17.1 mm (<italic>N</italic> = 2). General body coloration yellow, thorax brown, tip of abdomen dark brown (Fig. <xref ref-type="fig" rid="F9">9A</xref>).</p><fig id="F9" position="float" orientation="portrait"><object-id xmlns:xlink="http://www.w3.org/1999/xlink" content-type="doi" xlink:type="simple">10.3897/zookeys.1264.139740.figure9</object-id><object-id xmlns:xlink="http://www.w3.org/1999/xlink" content-type="arpha" xlink:type="simple">BD370210-C529-59D4-AAD5-300A9F8E6120</object-id><label>Figure 9.</label><caption><p>Habitus of <tp:taxon-name><tp:taxon-name-part taxon-name-part-type="genus" reg="Tipula">Tipula</tp:taxon-name-part> (<tp:taxon-name-part taxon-name-part-type="subgenus" reg="Vestiplex">Vestiplex</tp:taxon-name-part>) <tp:taxon-name-part taxon-name-part-type="species" reg="spinaventralis">spinaventralis</tp:taxon-name-part></tp:taxon-name> sp. nov., holotype <bold>A</bold> male, lateral view and label <bold>B</bold> male thorax, dorsal view. Scale bars: 5 mm (<bold>A</bold>); 1 mm (<bold>B</bold>).</p></caption><graphic xmlns:xlink="http://www.w3.org/1999/xlink" xlink:href="zookeys-1264-183_article-139740__-g009.jpg" position="float" orientation="portrait" xlink:type="simple" id="oo_1495284.jpg"><uri content-type="original_file" xlink:type="simple">https://binary.pensoft.net/fig/1495284</uri></graphic></fig><p><bold><italic>Head</italic>.</bold> Yellow, vertex and occiput dusted by yellowish and provided with narrow brown vitta. Rostrum yellow, nasus distinct. Palpus brown. Antenna 13-segmented, if bent backward slightly reaching the base of the wing. Scape and pedicel yellow, first flagellar segment yellowish brown, remaining segments dark brown. Each flagellomere, except the first, slightly enlarged at base. Apical flagellomere small, distinctly shorter than preceding flagellomere. Long verticils slightly shorter than the corresponding flagellomeres.</p><p><bold><italic>Thorax</italic></bold> (Fig. <xref ref-type="fig" rid="F9">9B</xref>). Pronotum brown. Prescutum and presutural scutum with four greenish brown stripes, narrowly bordered by darker brown. Central stripes narrowly confluent anteriorly and at base, separated by brown ground. Interspaces dusted by yellowish grey. Postsutural scutum dusted by yellowish grey. Scutal lobe each with two greenish-brown spots. Scutellum and mediotergite brown, thinly dusted by grey, medially with brown vitta. Pleura brown, thinly dusted by yellowish grey. Legs with coxae brown, thinly dusted by yellowish grey. Trochanters yellow. Femora basally yellow, getting brown toward darker brown tips. Tibiae and tarsal segments brown. Claw without tooth. Wing pale brown, tinged with brown. Costal cell yellow. Vein m-cu joining dm at fork of M<sub>3+4</sub>, cell M<sub>1</sub> about 2.6 as long as its petiole. Halter brown except pale base, knob brown.</p><p><bold><italic>Abdomen</italic>.</bold> Abdominal segments 1–3 yellow, segment 4 brown, segments 5–9 dark brown. Tergites laterally with narrow line; tergite 1 dorsally with brown spot, other tergites dorsally with vestiges of median line.</p><p><bold><italic>Hypopygium</italic></bold> (Figs <xref ref-type="fig" rid="F10">10</xref>, <xref ref-type="fig" rid="F11">11</xref>). Male hypopygium with tergite 9 fused with sternite 9 basally. Tergite 9 divided along midline by broad pale membrane, posteriorly with broad U-shaped notch (Fig. <xref ref-type="fig" rid="F10">10A–C</xref>); dorsal portion occupying the tergal area, covered with setae, posterolateral angle obtuse, posterior margin produced into rounded lobe on either side of midline. Ventral portion terminating in short, narrow, blackened, microscopically roughened lobes. Gonocoxite separated from sternite 9 by suture, apically extended into large, curved horn (Fig. <xref ref-type="fig" rid="F10">10D</xref>). Ventromesal portion of gonocoxite produced into blackened spine. Outer gonostylus leaf-shaped, narrow at base, flattened in the middle (Fig. <xref ref-type="fig" rid="F10">10E</xref>). Inner gonostylus hammer-shaped, terminating in rounded beak, lower beak blackened, weakly developed (Fig. <xref ref-type="fig" rid="F10">10F</xref>). Dorsal margin with crest distinctly extended. Sternite 9 with ventral lobe of A9s rounded at margin (Fig. <xref ref-type="fig" rid="F10">10H</xref>). Dorsal lobe of A9s reduced into small, nearly oblong sclerite, the tip with setae (Fig. <xref ref-type="fig" rid="F10">10H, G</xref>). Adminiculum nearly triangular in both ventral and lateral views, with distinct, basally expanded medial protrusion (Fig. <xref ref-type="fig" rid="F10">10H, I</xref>). The protrusion terminating in preapical denticle followed by rounded incision. Genital bridge with sclerite sp1 absent, sclerite sp2 in the shape of elongated plate (Fig. <xref ref-type="fig" rid="F10">10G</xref>). Sperm pump with central vesicle swollen (Fig. <xref ref-type="fig" rid="F11">11A</xref>). Compressor apodeme flattened, with median V-shaped incision (Fig. <xref ref-type="fig" rid="F11">11B</xref>). Posterior immovable apodeme narrowed, anterior immovable apodeme flattened. Aedeagus about 2.2 × as long as sperm pump, basally brown, distally getting yellow toward pale apex.</p><fig id="F10" position="float" orientation="portrait"><object-id xmlns:xlink="http://www.w3.org/1999/xlink" content-type="doi" xlink:type="simple">10.3897/zookeys.1264.139740.figure10</object-id><object-id xmlns:xlink="http://www.w3.org/1999/xlink" content-type="arpha" xlink:type="simple">E29163F5-366E-5BC0-B1F9-5EEBFABAA8EF</object-id><label>Figure 10.</label><caption><p>Male terminalia of <tp:taxon-name><tp:taxon-name-part taxon-name-part-type="genus" reg="Tipula">Tipula</tp:taxon-name-part> (<tp:taxon-name-part taxon-name-part-type="subgenus" reg="Vestiplex">Vestiplex</tp:taxon-name-part>) <tp:taxon-name-part taxon-name-part-type="species" reg="spinaventralis">spinaventralis</tp:taxon-name-part></tp:taxon-name> sp. nov., holotype <bold>A</bold> tergite 9, dorsal view <bold>B</bold> tergite 9, dorsocaudal view <bold>C</bold> tergite 9, caudal view <bold>D</bold> right gonocoxite, lateral view <bold>E</bold> outer gonostylus <bold>F</bold> right inner gonostylus, outer lateral view <bold>G</bold> left gonocoxite and sp2 of genital bridge, caudal view <bold>H</bold> sternite 9, ventral view, tergite 9, gonocoxite and gonostyli removed <bold>I</bold> adminiculum, lateral view. Abbreviations: adm, adminiculum; ah, apical horn of gonocoxite; dl, dorsal lobe of A9s; dp, dorsal portion of tergite 9; sp2, sclerite sp2 of genital bridge; vl, ventral lobe of A9s; vp, ventral portion of tergite 9; vs, ventral spine of gonocoxite. Scale bar: 0.5 mm.</p></caption><graphic xmlns:xlink="http://www.w3.org/1999/xlink" xlink:href="zookeys-1264-183_article-139740__-g010.jpg" position="float" orientation="portrait" xlink:type="simple" id="oo_1495285.jpg"><uri content-type="original_file" xlink:type="simple">https://binary.pensoft.net/fig/1495285</uri></graphic></fig><fig id="F11" position="float" orientation="portrait"><object-id xmlns:xlink="http://www.w3.org/1999/xlink" content-type="doi" xlink:type="simple">10.3897/zookeys.1264.139740.figure11</object-id><object-id xmlns:xlink="http://www.w3.org/1999/xlink" content-type="arpha" xlink:type="simple">8DE54C68-E82E-5E14-90AF-98411FA6978E</object-id><label>Figure 11.</label><caption><p>Male terminalia of <tp:taxon-name><tp:taxon-name-part taxon-name-part-type="genus" reg="Tipula">Tipula</tp:taxon-name-part> (<tp:taxon-name-part taxon-name-part-type="subgenus" reg="Vestiplex">Vestiplex</tp:taxon-name-part>) <tp:taxon-name-part taxon-name-part-type="species" reg="spinaventralis">spinaventralis</tp:taxon-name-part></tp:taxon-name> sp. nov. <bold>A</bold> sperm pump and aedeagus, lateral view <bold>B</bold> sperm pump and aedeagus, dorsal view. Scale bar: 0.5 mm.</p></caption><graphic xmlns:xlink="http://www.w3.org/1999/xlink" xlink:href="zookeys-1264-183_article-139740__-g011.jpg" position="float" orientation="portrait" xlink:type="simple" id="oo_1495286.jpg"><uri content-type="original_file" xlink:type="simple">https://binary.pensoft.net/fig/1495286</uri></graphic></fig><p><bold>Female.</bold> Unknown.</p></tp:treatment-sec><tp:treatment-sec sec-type="etymology" id="SECID0E4NAG"><title>Etymology.</title><p>The new species is named after the spine-shaped process located on the ventromesal portion of the gonocoxite.</p></tp:treatment-sec><tp:treatment-sec sec-type="distribution" id="SECID0ECOAG"><title>Distribution.</title><p>China, Sichuan.</p></tp:treatment-sec><tp:treatment-sec sec-type="remarks" id="SECID0EHOAG"><title>Remarks.</title><p><tp:taxon-name><tp:taxon-name-part taxon-name-part-type="genus" reg="Tipula">Tipula</tp:taxon-name-part> (<tp:taxon-name-part taxon-name-part-type="subgenus" reg="Vestiplex">V.</tp:taxon-name-part>) <tp:taxon-name-part taxon-name-part-type="species" reg="spinaventralis">spinaventralis</tp:taxon-name-part></tp:taxon-name> sp. nov. is considered here as a member of the <italic>deserrata</italic> species group, which was proposed by <xref ref-type="bibr" rid="B20">Starkevich (2012)</xref>, with the following discussion in <xref ref-type="bibr" rid="B21">Starkevich and Young (2023)</xref>. <tp:taxon-name><tp:taxon-name-part taxon-name-part-type="genus" reg="Tipula">Tipula</tp:taxon-name-part> (<tp:taxon-name-part taxon-name-part-type="subgenus" reg="Vestiplex">V.</tp:taxon-name-part>) <tp:taxon-name-part taxon-name-part-type="species" reg="spinaventralis">spinaventralis</tp:taxon-name-part></tp:taxon-name> sp. nov. is closely related to <tp:taxon-name><tp:taxon-name-part taxon-name-part-type="genus" reg="Tipula">T.</tp:taxon-name-part> (<tp:taxon-name-part taxon-name-part-type="subgenus" reg="Vestiplex">V.</tp:taxon-name-part>) <tp:taxon-name-part taxon-name-part-type="species" reg="avicularoides">avicularoides</tp:taxon-name-part></tp:taxon-name> Alexander, 1936 (China, Sichuan) based on the shape of male hypopygium (Fig. <xref ref-type="fig" rid="F12">12</xref>). Both species are characterized by relatively small ventral lobes of tergite 9 and inner gonostylus with crest extended but can be easily separated by shape of gonocoxite. <tp:taxon-name><tp:taxon-name-part taxon-name-part-type="genus" reg="Tipula">Tipula</tp:taxon-name-part> (<tp:taxon-name-part taxon-name-part-type="subgenus" reg="Vestiplex">V.</tp:taxon-name-part>) <tp:taxon-name-part taxon-name-part-type="species" reg="spinaventralis">spinaventralis</tp:taxon-name-part></tp:taxon-name> sp. nov. has the gonocoxite broadly expanded at the base with the apex horn-shaped. In <tp:taxon-name><tp:taxon-name-part taxon-name-part-type="genus" reg="Tipula">T.</tp:taxon-name-part> (<tp:taxon-name-part taxon-name-part-type="subgenus" reg="Vestiplex">V.</tp:taxon-name-part>) <tp:taxon-name-part taxon-name-part-type="species" reg="avicularoides">avicularoides</tp:taxon-name-part></tp:taxon-name> the gonocoxite has the shape of a stout spine and lacks a ventromesal extension. Another species closely related to <tp:taxon-name><tp:taxon-name-part taxon-name-part-type="genus" reg="Tipula">T.</tp:taxon-name-part> (<tp:taxon-name-part taxon-name-part-type="subgenus" reg="Vestiplex">V.</tp:taxon-name-part>) <tp:taxon-name-part taxon-name-part-type="species" reg="spinaventralis">spinaventralis</tp:taxon-name-part></tp:taxon-name> sp. nov. and <tp:taxon-name><tp:taxon-name-part taxon-name-part-type="genus" reg="Tipula">T.</tp:taxon-name-part> (<tp:taxon-name-part taxon-name-part-type="subgenus" reg="Vestiplex">V.</tp:taxon-name-part>) <tp:taxon-name-part taxon-name-part-type="species" reg="avicularoides">avicularoides</tp:taxon-name-part></tp:taxon-name> is <tp:taxon-name><tp:taxon-name-part taxon-name-part-type="genus" reg="Tipula">T.</tp:taxon-name-part> (<tp:taxon-name-part taxon-name-part-type="subgenus" reg="Vestiplex">V.</tp:taxon-name-part>) <tp:taxon-name-part taxon-name-part-type="species" reg="bisentis">bisentis</tp:taxon-name-part></tp:taxon-name> Alexander, 1951 (Myanmar); all share small lobes of tergite 9 and an extended crest of the inner gonostylus (Fig. <xref ref-type="fig" rid="F13">13</xref>). The gonocoxite is bispinous in <tp:taxon-name><tp:taxon-name-part taxon-name-part-type="genus" reg="Tipula">T.</tp:taxon-name-part> (<tp:taxon-name-part taxon-name-part-type="subgenus" reg="Vestiplex">V.</tp:taxon-name-part>) <tp:taxon-name-part taxon-name-part-type="species" reg="bisentis">bisentis</tp:taxon-name-part></tp:taxon-name> but unlike <tp:taxon-name><tp:taxon-name-part taxon-name-part-type="genus" reg="Tipula">T.</tp:taxon-name-part> (<tp:taxon-name-part taxon-name-part-type="subgenus" reg="Vestiplex">V.</tp:taxon-name-part>) <tp:taxon-name-part taxon-name-part-type="species" reg="spinaventralis">spinaventralis</tp:taxon-name-part></tp:taxon-name> sp. nov. the apical extension is short, spine-like.</p><fig id="F12" position="float" orientation="portrait"><object-id xmlns:xlink="http://www.w3.org/1999/xlink" content-type="doi" xlink:type="simple">10.3897/zookeys.1264.139740.figure12</object-id><object-id xmlns:xlink="http://www.w3.org/1999/xlink" content-type="arpha" xlink:type="simple">8C117642-5322-53AB-8E12-10B59F645340</object-id><label>Figure 12.</label><caption><p>Genitalia slide of <tp:taxon-name><tp:taxon-name-part taxon-name-part-type="genus" reg="Tipula">Tipula</tp:taxon-name-part> (<tp:taxon-name-part taxon-name-part-type="subgenus" reg="Vestiplex">Vestiplex</tp:taxon-name-part>) <tp:taxon-name-part taxon-name-part-type="species" reg="avicularoides">avicularoides</tp:taxon-name-part></tp:taxon-name>, holotype <bold>A</bold> tergite 9, dorsal view <bold>B</bold> right gonocoxite, outer and inner gonostyli <bold>C</bold> left gonocoxite, outer and inner gonostyli. Scale bar: 0.5 mm.</p></caption><graphic xmlns:xlink="http://www.w3.org/1999/xlink" xlink:href="zookeys-1264-183_article-139740__-g012.jpg" position="float" orientation="portrait" xlink:type="simple" id="oo_1495288.jpg"><uri content-type="original_file" xlink:type="simple">https://binary.pensoft.net/fig/1495288</uri></graphic></fig><fig id="F13" position="float" orientation="portrait"><object-id xmlns:xlink="http://www.w3.org/1999/xlink" content-type="doi" xlink:type="simple">10.3897/zookeys.1264.139740.figure13</object-id><object-id xmlns:xlink="http://www.w3.org/1999/xlink" content-type="arpha" xlink:type="simple">CD90392C-13B4-56C2-874D-9AD280627B50</object-id><label>Figure 13.</label><caption><p>Genitalia slide of <tp:taxon-name><tp:taxon-name-part taxon-name-part-type="genus" reg="Tipula">Tipula</tp:taxon-name-part> (<tp:taxon-name-part taxon-name-part-type="subgenus" reg="Vestiplex">Vestiplex</tp:taxon-name-part>) <tp:taxon-name-part taxon-name-part-type="species" reg="bisentis">bisentis</tp:taxon-name-part></tp:taxon-name>, paratype. Scale bar: 0.5 mm.</p></caption><graphic xmlns:xlink="http://www.w3.org/1999/xlink" xlink:href="zookeys-1264-183_article-139740__-g013.jpg" position="float" orientation="portrait" xlink:type="simple" id="oo_1495289.jpg"><uri content-type="original_file" xlink:type="simple">https://binary.pensoft.net/fig/1495289</uri></graphic></fig></tp:treatment-sec><ref-list><ref id="B20"><mixed-citation xmlns:xlink="http://www.w3.org/1999/xlink" xlink:type="simple"><person-group><name name-style="western"><surname>Starkevich</surname><given-names>P</given-names></name></person-group> (<year>2012</year>) Taxonomic and phylogenetic review of the subgenus <tp:taxon-name><tp:taxon-name-part taxon-name-part-type="genus">Tipula</tp:taxon-name-part> (<tp:taxon-name-part taxon-name-part-type="subgenus">Vestiplex</tp:taxon-name-part>)</tp:taxon-name> Bezzi, 1924 (<tp:taxon-name><tp:taxon-name-part taxon-name-part-type="order">Diptera</tp:taxon-name-part></tp:taxon-name>, <tp:taxon-name><tp:taxon-name-part taxon-name-part-type="family">Tipulidae</tp:taxon-name-part></tp:taxon-name>). Doctoral dissertation. Vilnius University, Vilnius, Lithuania.</mixed-citation></ref><ref id="B21"><mixed-citation xmlns:xlink="http://www.w3.org/1999/xlink" xlink:type="simple"><person-group><name name-style="western"><surname>Starkevich</surname><given-names>P</given-names></name><name name-style="western"><surname>Young</surname><given-names>CW</given-names></name></person-group> (<year>2023</year>) Taxonomic revision of <tp:taxon-name><tp:taxon-name-part taxon-name-part-type="genus">Tipula</tp:taxon-name-part> (<tp:taxon-name-part taxon-name-part-type="subgenus">Vestiplex</tp:taxon-name-part></tp:taxon-name> Bezzi) crane flies (<tp:taxon-name><tp:taxon-name-part taxon-name-part-type="order">Diptera</tp:taxon-name-part></tp:taxon-name>, <tp:taxon-name><tp:taxon-name-part taxon-name-part-type="family">Tipulidae</tp:taxon-name-part></tp:taxon-name>) in Taiwan with descriptions of six new species. Insects 14: 616. <ext-link xlink:href="10.3390/insects14070616" ext-link-type="doi" xlink:type="simple">https://doi.org/10.3390/insects14070616</ext-link></mixed-citation></ref></ref-list></tp:taxon-treatment>
