# Supplementary material for: ﻿New crane fly species of the subgenus Tipula (Vestiplex) Bezzi (Diptera, Tipulidae) from Qinghai-Tibet Plateau, China
Source: Zookeys. 2025 Dec 19;1264:183–206. doi: 10.3897/zookeys.1264.139740 (PMC12743253; doi:10.3897/zookeys.1264.139740)
Supplement: XML Treatment for Tipula (Vestiplex) ventrobasilata [file zookeys.1264.139740-treatment4.xml]

<!DOCTYPE tp:taxon-treatment
  PUBLIC "-//TaxonX//DTD Taxonomic Treatment Publishing DTD v0 20100105//EN" "tax-treatment-NSO.dtd">
<tp:taxon-treatment xmlns:tp="http://www.plazi.org/taxpub"><tp:treatment-meta><kwd-group><label>Taxon classification</label><kwd>
                <named-content content-type="kingdom">Animalia</named-content>
              </kwd><kwd>
                <named-content content-type="order">Diptera</named-content>
              </kwd><kwd>
                <named-content content-type="family">Tipulidae</named-content>
              </kwd></kwd-group><mixed-citation publication-type="journal"><person-group><name><surname>Starkevich</surname><given-names>Pavel</given-names></name><name><surname>Men</surname><given-names>Qiu-Lei</given-names></name><name><surname>Saldaitis</surname><given-names>Aidas</given-names></name><name><surname>Valavičiūtė-Pocienė</surname><given-names>Kristina</given-names></name></person-group><article-title>﻿New crane fly species of the subgenus <tp:taxon-name><tp:taxon-name-part taxon-name-part-type="genus" reg="Tipula">Tipula</tp:taxon-name-part> (<tp:taxon-name-part taxon-name-part-type="subgenus" reg="Vestiplex">Vestiplex</tp:taxon-name-part>)</tp:taxon-name> Bezzi (<tp:taxon-name><tp:taxon-name-part taxon-name-part-type="order">Diptera</tp:taxon-name-part></tp:taxon-name>, <tp:taxon-name><tp:taxon-name-part taxon-name-part-type="family">Tipulidae</tp:taxon-name-part></tp:taxon-name>) from Qinghai-Tibet Plateau, China</article-title><source>Zookeys</source><day>19</day><month>12</month><year>2025</year><volume>1264</volume><fpage>183</fpage><lpage>206</lpage><pub-id pub-id-type="doi">10.3897/zookeys.1264.139740</pub-id></mixed-citation></tp:treatment-meta><tp:nomenclature><tp:taxon-name><object-id xmlns:xlink="http://www.w3.org/1999/xlink" content-type="arpha" xlink:type="simple">8DC3ADAC-9F26-5D08-B673-7D7FFAFD4950</object-id>
              <tp:taxon-name-part taxon-name-part-type="genus" reg="Tipula">Tipula</tp:taxon-name-part> (<tp:taxon-name-part taxon-name-part-type="subgenus" reg="Vestiplex">Vestiplex</tp:taxon-name-part>) <tp:taxon-name-part taxon-name-part-type="species" reg="ventrobasilata">ventrobasilata</tp:taxon-name-part><object-id xmlns:xlink="http://www.w3.org/1999/xlink" content-type="zoobank" xlink:type="simple">https://zoobank.org/78517226-1F77-4DB3-8740-A24C7EBDCA42</object-id></tp:taxon-name><tp:taxon-authority>Starkevich, Saldaitis &amp; Men</tp:taxon-authority><tp:taxon-status xmlns:xlink="http://www.w3.org/1999/xlink" xlink:type="simple">sp. nov.</tp:taxon-status><xref ref-type="fig" rid="F14">Figs 14</xref><xref ref-type="fig" rid="F15">, 15</xref><xref ref-type="fig" rid="F16">, 16</xref><xref ref-type="fig" rid="F17">, 17</xref><xref ref-type="fig" rid="F18">, 18</xref></tp:nomenclature><tp:treatment-sec sec-type="type material" id="SECID0EHXAG"><title>Type material.</title><p><bold><italic>Holotype</italic>: China</bold> • ♂ (in alcohol); Sichuan; near Xinduqiao; <named-content xmlns:xlink="http://www.w3.org/1999/xlink" content-type="dwc:verbatimCoordinates" xlink:type="simple"><named-content content-type="geo-json" specific-use="{&#34;type&#34;:&#34;Point&#34;,&#34;coordinates&#34;:[101.419267,30.070933]}" id="NCID0EVXAG" xlink:type="simple">30°04.256'N, 101°25.156'E</named-content></named-content>; alt. 3611 m; 14 June 2015; Floriani &amp; Saldaitis leg.; <abbrev xmlns:xlink="http://www.w3.org/1999/xlink" content-type="institution" xlink:title="Nature Research Centre, Vilnius, Lithuania" id="ABBRID0E1XAG" xlink:type="simple">NRC</abbrev>; Specimen number NRCE000101; genitalia dissected. <bold><italic>Paratypes</italic>: China</bold> • 9♀♀ (in alcohol); Sichuan; near Xinduqiao; <named-content xmlns:xlink="http://www.w3.org/1999/xlink" content-type="dwc:verbatimCoordinates" xlink:type="simple"><named-content content-type="geo-json" specific-use="{&#34;type&#34;:&#34;Point&#34;,&#34;coordinates&#34;:[101.419267,30.070933]}" id="NCID0EFYAG" xlink:type="simple">30°04.256'N, 101°25.156'E</named-content></named-content>; alt. 3611 m; 14 June 2015; Floriani &amp; Saldaitis leg.; <abbrev xmlns:xlink="http://www.w3.org/1999/xlink" content-type="institution" xlink:title="Nature Research Centre, Vilnius, Lithuania" id="ABBRID0EKYAG" xlink:type="simple">NRC</abbrev>; Specimen numbers NRCE000105; genitalia dissected; NRCE000106; NRCE000107; NRCE000108; NRCE000109; NRCE000110; NRCE000111; NRCE000112; NRCE000113.</p></tp:treatment-sec><tp:treatment-sec sec-type="diagnosis" id="SECID0EOYAG"><title>Diagnosis.</title><p><tp:taxon-name><tp:taxon-name-part taxon-name-part-type="genus" reg="Tipula">Tipula</tp:taxon-name-part> (<tp:taxon-name-part taxon-name-part-type="subgenus" reg="Vestiplex">V.</tp:taxon-name-part>) <tp:taxon-name-part taxon-name-part-type="species" reg="ventrobasilata">ventrobasilata</tp:taxon-name-part></tp:taxon-name> sp. nov. can be recognized by brownish-yellow body and short brown flagellum. Male tergite 9 with ventral part flattened and with blackened lobes remarkably expanded at base and narrowed distally.</p></tp:treatment-sec><tp:treatment-sec sec-type="description" id="SECID0ECZAG"><title>Description.</title><p><bold>Male.</bold> Body length 16.1 mm, wing length 19.0 mm (<italic>N</italic> = 1). General body coloration brownish yellow (Fig. <xref ref-type="fig" rid="F14">14A</xref>).</p><fig id="F14" position="float" orientation="portrait"><object-id xmlns:xlink="http://www.w3.org/1999/xlink" content-type="doi" xlink:type="simple">10.3897/zookeys.1264.139740.figure14</object-id><object-id xmlns:xlink="http://www.w3.org/1999/xlink" content-type="arpha" xlink:type="simple">2FFB5BF6-38D2-5300-BB9D-2D9212B4FA87</object-id><label>Figure 14.</label><caption><p>Habitus of <tp:taxon-name><tp:taxon-name-part taxon-name-part-type="genus" reg="Tipula">Tipula</tp:taxon-name-part> (<tp:taxon-name-part taxon-name-part-type="subgenus" reg="Vestiplex">Vestiplex</tp:taxon-name-part>) <tp:taxon-name-part taxon-name-part-type="species" reg="ventrobasilata">ventrobasilata</tp:taxon-name-part></tp:taxon-name> sp. nov., holotype (specimen number NRCE000101) <bold>A</bold> male, lateral view <bold>B</bold> male wing. Scale bars: 5 mm (<bold>A, B</bold>).</p></caption><graphic xmlns:xlink="http://www.w3.org/1999/xlink" xlink:href="zookeys-1264-183_article-139740__-g014.jpg" position="float" orientation="portrait" xlink:type="simple" id="oo_1495290.jpg"><uri content-type="original_file" xlink:type="simple">https://binary.pensoft.net/fig/1495290</uri></graphic></fig><p><bold><italic>Head</italic>.</bold> Brown, vertex and occiput with dark brown narrow vitta. Rostrum yellow, nasus short. Palpus yellowish brown. Antenna 13-segmented, if bent backward reaching slightly beyond wing root. Scape and pedicel yellow, first flagellar segment brownish yellow, remaining segments brown. Each flagellomere except the first with darkened basal enlargement, making the bicolor appearance of flagellum. Apical flagellomere small, distinctly shorter than preceding flagellomere. Long verticils shorter than flagellomeres.</p><p><bold><italic>Thorax</italic>.</bold> Pronotum yellow. Prescutum and presutural scutum brown, thinly dusted with grey, with four brown stripes bordered by darker brown. Central stripes separated by dark brown ground, interspaces brownish grey. Postsutural scutum brown, dusted with grey. Scutal lobe each with two fused spots, its inner margin bordered by darker brown. Scutellum anteriorly brown, posteriorly yellow with dark median vitta. Mediotergite yellowish brown, with dark median vitta. Legs with coxae and trochanters yellow. Femora yellow, tips brown. Tibiae brownish yellow, tips brown. Tarsal segments yellowish brown. Claw with small tooth. Wing yellowish brown (Fig. <xref ref-type="fig" rid="F14">14B</xref>). Vein m-cu joining dm at fork of M<sub>3+4</sub>, cell m<sub>1</sub> about 4.3 as long as its petiole. Halter pale yellow, knob pale brown.</p><p><bold><italic>Abdomen</italic>.</bold> Abdominal segments 1–4 yellow, segment 5 yellowish brown, remaining segments brown. Lateral stripes narrow, pale brown.</p><p><bold><italic>Hypopygium</italic></bold> (Figs <xref ref-type="fig" rid="F15">15</xref>–<xref ref-type="fig" rid="F17">17</xref>). Male hypopygium with tergite 9 fused with sternite 9 basally (Fig. <xref ref-type="fig" rid="F15">15B</xref>). Tergite 9 divided along midline by pale membrane, posteriorly with deep U-shaped notch (Figs <xref ref-type="fig" rid="F15">15A</xref>, <xref ref-type="fig" rid="F16">16A, B</xref>). Dorsal portion with posterior margin produced into nearly triangle lobes on either side of midline, posterolateral part slightly extended, rounded. The surface covered with long setae. Ventral portion large, occupying nearly half of tergite area. Each part flattened; posterior margin slightly emarginated. A pair of blackened, serrulated lobes on either side of midline. The lobe broadly expanded at basal half; distal part narrowed. Gonocoxite partly separated from sternite 9 by suture, unarmed (Fig. <xref ref-type="fig" rid="F15">15</xref>). Outer gonostylus narrowed at base, expanded in distal third (Fig. <xref ref-type="fig" rid="F16">16C</xref>). Inner gonostylus nearly crescent plate, terminating in a blackened beak (Fig. <xref ref-type="fig" rid="F16">16D, E</xref>). Lower beak split in sagital projection into small blackened lobe and yellow, flattened, apically narrowed lobe. Crest with blackened lobe feasibly representing the vestige of outer basal lobe. Outer surface in middle forming elongated, blackened fold. Sternite 9 with ventral lobe of A9s oblong, surface covered with setae (Fig. <xref ref-type="fig" rid="F16">16F</xref>). Dorsal lobe of A9s in the shape of short, apically rounded lobe (Fig. <xref ref-type="fig" rid="F16">16F, H</xref>). Adminiculum nearly triangular in ventral view (Fig. <xref ref-type="fig" rid="F16">16F</xref>). Basal part of adminiculum slightly broadened and indistinctly protruded medially; apex curved, funnel-shaped (Fig. <xref ref-type="fig" rid="F16">16G</xref>). Genital bridge absent. Proctiger pale brown with anal sclerites small (Fig. <xref ref-type="fig" rid="F16">16A</xref>). Sperm pump with central vesicle spherical (Fig. <xref ref-type="fig" rid="F17">17A</xref>). Compressor apodeme with shallow median incision (Fig. <xref ref-type="fig" rid="F17">17B</xref>). Posterior and anterior immovable apodemes narrowed. Aedeagus about 3 × as long as sperm pump (Fig. <xref ref-type="fig" rid="F17">17A</xref>).</p><fig id="F15" position="float" orientation="portrait"><object-id xmlns:xlink="http://www.w3.org/1999/xlink" content-type="doi" xlink:type="simple">10.3897/zookeys.1264.139740.figure15</object-id><object-id xmlns:xlink="http://www.w3.org/1999/xlink" content-type="arpha" xlink:type="simple">1540F424-97FE-5B79-B380-F1507AF2D48A</object-id><label>Figure 15.</label><caption><p>Male terminalia of <tp:taxon-name><tp:taxon-name-part taxon-name-part-type="genus" reg="Tipula">Tipula</tp:taxon-name-part> (<tp:taxon-name-part taxon-name-part-type="subgenus" reg="Vestiplex">Vestiplex</tp:taxon-name-part>) <tp:taxon-name-part taxon-name-part-type="species" reg="ventrobasilata">ventrobasilata</tp:taxon-name-part></tp:taxon-name> sp. nov., holotype (specimen number NRCE000101) <bold>A</bold> hypopygium, dorsal view <bold>B</bold> hypopygium, lateral view. Abbreviations: gcx, gonocoxite; ig, inner gonostylus; og, outer gonostylus; t9, tergite 9. Scale bar: 0.5 mm.</p></caption><graphic xmlns:xlink="http://www.w3.org/1999/xlink" xlink:href="zookeys-1264-183_article-139740__-g015.jpg" position="float" orientation="portrait" xlink:type="simple" id="oo_1495291.jpg"><uri content-type="original_file" xlink:type="simple">https://binary.pensoft.net/fig/1495291</uri></graphic></fig><fig id="F16" position="float" orientation="portrait"><object-id xmlns:xlink="http://www.w3.org/1999/xlink" content-type="doi" xlink:type="simple">10.3897/zookeys.1264.139740.figure16</object-id><object-id xmlns:xlink="http://www.w3.org/1999/xlink" content-type="arpha" xlink:type="simple">BE80EC10-0C0E-5454-96B8-7A3D6896107F</object-id><label>Figure 16.</label><caption><p>Male terminalia of <tp:taxon-name><tp:taxon-name-part taxon-name-part-type="genus" reg="Tipula">Tipula</tp:taxon-name-part> (<tp:taxon-name-part taxon-name-part-type="subgenus" reg="Vestiplex">Vestiplex</tp:taxon-name-part>) <tp:taxon-name-part taxon-name-part-type="species" reg="ventrobasilata">ventrobasilata</tp:taxon-name-part></tp:taxon-name> sp. nov., holotype (specimen number NRCE000101) <bold>A</bold> tergite 9 and proctiger, dorsal view <bold>B</bold> tergite 9, dorsal view <bold>C</bold> left outer gonostylus <bold>D</bold> right inner gonostylus, dorsal view <bold>E</bold> right inner gonostylus, outer lateral view <bold>F</bold> sternite 9, ventral view, tergite 9 and gonostyli removed <bold>G</bold> adminiculum, lateral view <bold>H</bold> left dorsal lobe of appendage of sternite 9. Abbreviations: adm, adminiculum; ap, anal plate; dl, dorsal lobe of A9s; dp, dorsal portion of tergite 9; lb, lower beak of inner gonostylus; mf, median fold of inner gonostylus; pr, proctiger; vl, ventral lobe of A9s; vp, ventral portion of tergite 9. Scale bar: 0.5 mm.</p></caption><graphic xmlns:xlink="http://www.w3.org/1999/xlink" xlink:href="zookeys-1264-183_article-139740__-g016.jpg" position="float" orientation="portrait" xlink:type="simple" id="oo_1495292.jpg"><uri content-type="original_file" xlink:type="simple">https://binary.pensoft.net/fig/1495292</uri></graphic></fig><fig id="F17" position="float" orientation="portrait"><object-id xmlns:xlink="http://www.w3.org/1999/xlink" content-type="doi" xlink:type="simple">10.3897/zookeys.1264.139740.figure17</object-id><object-id xmlns:xlink="http://www.w3.org/1999/xlink" content-type="arpha" xlink:type="simple">D66290C4-1F5F-5AA7-BCD3-B7DDC724DE1A</object-id><label>Figure 17.</label><caption><p>Male terminalia of <tp:taxon-name><tp:taxon-name-part taxon-name-part-type="genus" reg="Tipula">Tipula</tp:taxon-name-part> (<tp:taxon-name-part taxon-name-part-type="subgenus" reg="Vestiplex">Vestiplex</tp:taxon-name-part>) <tp:taxon-name-part taxon-name-part-type="species" reg="ventrobasilata">ventrobasilata</tp:taxon-name-part></tp:taxon-name> sp. nov., holotype (specimen number NRCE000101) <bold>A</bold> sperm pump and aedeagus, lateral view <bold>B</bold> sperm pump, dorsal view. Scale bar: 0.5 mm.</p></caption><graphic xmlns:xlink="http://www.w3.org/1999/xlink" xlink:href="zookeys-1264-183_article-139740__-g017.jpg" position="float" orientation="portrait" xlink:type="simple" id="oo_1495293.jpg"><uri content-type="original_file" xlink:type="simple">https://binary.pensoft.net/fig/1495293</uri></graphic></fig><p><bold>Female.</bold> Body length 18.4–28.8 mm, wing length 18.5–21.4 mm. Generally similar to male by body coloration.</p><p><bold><italic>Female terminalia</italic></bold> (Fig. <xref ref-type="fig" rid="F18">18</xref>). Tergite 10 shiny brown. Cercus brown, nearly straight, slightly shorter than tergite 10 (Fig. <xref ref-type="fig" rid="F18">18A</xref>); dorsal and ventral margins smooth, without visible serration with. Hypogynial valve extending before base of cercus. Sternite 8 with hypogynial valve yellow, blade-shaped, its outer margin darkened. (Fig. <xref ref-type="fig" rid="F18">18B, C</xref>). Posterior margin laterally to hypogynial valve with small, rounded extension covered with setae. The lateral angle of sternite 8 rounded. Median incision between hypogynial valves basally provided with setae. Sternite 9 nearly horseshoe-shaped, posterior margin slightly extended with median incision (Fig. <xref ref-type="fig" rid="F18">18D</xref>). Furca in the shape of narrowed stripe (Fig. <xref ref-type="fig" rid="F21">21F</xref>). Spermatheca nearly spherical (Fig. <xref ref-type="fig" rid="F18">18E</xref>).</p><fig id="F18" position="float" orientation="portrait"><object-id xmlns:xlink="http://www.w3.org/1999/xlink" content-type="doi" xlink:type="simple">10.3897/zookeys.1264.139740.figure18</object-id><object-id xmlns:xlink="http://www.w3.org/1999/xlink" content-type="arpha" xlink:type="simple">16DCA42D-7EBE-51A8-9BBA-7DAFB65B426B</object-id><label>Figure 18.</label><caption><p>Female terminalia of <tp:taxon-name><tp:taxon-name-part taxon-name-part-type="genus" reg="Tipula">Tipula</tp:taxon-name-part> (<tp:taxon-name-part taxon-name-part-type="subgenus" reg="Vestiplex">Vestiplex</tp:taxon-name-part>) <tp:taxon-name-part taxon-name-part-type="species" reg="ventrobasilata">ventrobasilata</tp:taxon-name-part></tp:taxon-name> sp. nov., paratype (specimen number NRCE000105) <bold>A</bold> ovipositor, left lateral view <bold>B</bold> sternite 8 with hypogynial valves, ventral view <bold>C</bold> sternite 8 with hypogynial valves, the same sclerite gently pressed by cover glass <bold>D</bold> sternite 9 and furca, dorsal view <bold>E</bold> spermatheca. Abbreviations: c, cercus; f, furca; h, hypogynial valve; s8, sternite 8; s9, sternite 9; t10, tergite 10. Scale bars: 0.5 mm <bold>a</bold> (<bold>A</bold>); 0.5 mm <bold>b</bold> (<bold>B–E</bold>).</p></caption><graphic xmlns:xlink="http://www.w3.org/1999/xlink" xlink:href="zookeys-1264-183_article-139740__-g018.jpg" position="float" orientation="portrait" xlink:type="simple" id="oo_1495294.jpg"><uri content-type="original_file" xlink:type="simple">https://binary.pensoft.net/fig/1495294</uri></graphic></fig></tp:treatment-sec><tp:treatment-sec sec-type="etymology" id="SECID0EODBG"><title>Etymology.</title><p>The name of the new species refers to the basally expanded ventral lobes of tergite 9.</p></tp:treatment-sec><tp:treatment-sec sec-type="distribution" id="SECID0ETDBG"><title>Distribution.</title><p>China, Sichuan.</p></tp:treatment-sec><tp:treatment-sec sec-type="remarks" id="SECID0EYDBG"><title>Remarks.</title><p><tp:taxon-name><tp:taxon-name-part taxon-name-part-type="genus" reg="Tipula">Tipula</tp:taxon-name-part> (<tp:taxon-name-part taxon-name-part-type="subgenus" reg="Vestiplex">V.</tp:taxon-name-part>) <tp:taxon-name-part taxon-name-part-type="species" reg="ventrobasilata">ventrobasilata</tp:taxon-name-part></tp:taxon-name> sp. nov. is considered here as a member of the <italic>divisotergata</italic> species group, which was proposed by <xref ref-type="bibr" rid="B19">Savchenko (1964)</xref>, with the following discussion in <xref ref-type="bibr" rid="B22">Starkevich et al. (2019a)</xref> and <xref ref-type="bibr" rid="B21">Starkevich and Young (2023)</xref>. The new species is close to <tp:taxon-name><tp:taxon-name-part taxon-name-part-type="genus" reg="Tipula">T.</tp:taxon-name-part> (<tp:taxon-name-part taxon-name-part-type="subgenus" reg="Vestiplex">V.</tp:taxon-name-part>) <tp:taxon-name-part taxon-name-part-type="species" reg="paramonovi">paramonovi</tp:taxon-name-part></tp:taxon-name> Men, Sun &amp; Starkevich, 2023 (China, Xizang) in having basally expanded ventral lobes of tergite 9 (<xref ref-type="bibr" rid="B13">Men et al. 2023</xref>: figs 33–44) but differs in details of the male genitalia. <tp:taxon-name><tp:taxon-name-part taxon-name-part-type="genus" reg="Tipula">Tipula</tp:taxon-name-part> (<tp:taxon-name-part taxon-name-part-type="subgenus" reg="Vestiplex">V.</tp:taxon-name-part>) <tp:taxon-name-part taxon-name-part-type="species" reg="ventrobasilata">ventrobasilata</tp:taxon-name-part></tp:taxon-name> sp. nov. has ventral lobes relatively short and distinctly narrow in the distal half, while in <tp:taxon-name><tp:taxon-name-part taxon-name-part-type="genus" reg="Tipula">T.</tp:taxon-name-part> (<tp:taxon-name-part taxon-name-part-type="subgenus" reg="Vestiplex">V.</tp:taxon-name-part>) <tp:taxon-name-part taxon-name-part-type="species" reg="paramonovi">paramonovi</tp:taxon-name-part></tp:taxon-name> the lobes are relatively stout and longer. The blackened fold of the inner gonostylus is absent in <tp:taxon-name><tp:taxon-name-part taxon-name-part-type="genus" reg="Tipula">T.</tp:taxon-name-part> (<tp:taxon-name-part taxon-name-part-type="subgenus" reg="Vestiplex">V.</tp:taxon-name-part>) <tp:taxon-name-part taxon-name-part-type="species" reg="paramonovi">paramonovi</tp:taxon-name-part></tp:taxon-name>. Both species can also be separated by the shape of the appendage of sternite 9, which is broad at the base and narrow distally in <tp:taxon-name><tp:taxon-name-part taxon-name-part-type="genus" reg="Tipula">T.</tp:taxon-name-part> (<tp:taxon-name-part taxon-name-part-type="subgenus" reg="Vestiplex">V.</tp:taxon-name-part>) <tp:taxon-name-part taxon-name-part-type="species" reg="paramonovi">paramonovi</tp:taxon-name-part></tp:taxon-name> while <tp:taxon-name><tp:taxon-name-part taxon-name-part-type="genus" reg="Tipula">T.</tp:taxon-name-part> (<tp:taxon-name-part taxon-name-part-type="subgenus" reg="Vestiplex">V.</tp:taxon-name-part>) <tp:taxon-name-part taxon-name-part-type="species" reg="ventrobasilata">ventrobasilata</tp:taxon-name-part></tp:taxon-name> sp. nov. possess a short and apically rounded appendage of sternite 9.</p></tp:treatment-sec><tp:treatment-sec><!--Section generated to contain objects referenced in tp:taxon-treatment.--><fig id="F21" position="float" orientation="portrait"><object-id xmlns:xlink="http://www.w3.org/1999/xlink" content-type="doi" xlink:type="simple">10.3897/zookeys.1264.139740.figure21</object-id><object-id xmlns:xlink="http://www.w3.org/1999/xlink" content-type="arpha" xlink:type="simple">C19044BB-142E-5F6C-BFB8-D6876402649A</object-id><label>Figure 21.</label><caption><p>Male terminalia of <tp:taxon-name><tp:taxon-name-part taxon-name-part-type="genus" reg="Tipula">Tipula</tp:taxon-name-part> (<tp:taxon-name-part taxon-name-part-type="subgenus" reg="Vestiplex">Vestiplex</tp:taxon-name-part>) <tp:taxon-name-part taxon-name-part-type="species" reg="aestiva">aestiva</tp:taxon-name-part></tp:taxon-name> (specimen number NRCE000090) <bold>A</bold> sperm pump and aedeagus, lateral view <bold>B</bold> sperm pump, caudal view <bold>C</bold> sperm pump, dorsal view <bold>D</bold> apical part of aedeagus. Abbreviations: aia, anterior immovable apodeme; ca, compressor apodeme; ml, median lobe; pia, posterior immovable apodeme. Scale bars: 0.5 mm <bold>a</bold> (<bold>A–C</bold>); 0.25 mm <bold>b</bold> (<bold>D</bold>).</p></caption><graphic xmlns:xlink="http://www.w3.org/1999/xlink" xlink:href="zookeys-1264-183_article-139740__-g021.jpg" position="float" orientation="portrait" xlink:type="simple" id="oo_1495297.jpg"><uri content-type="original_file" xlink:type="simple">https://binary.pensoft.net/fig/1495297</uri></graphic></fig></tp:treatment-sec><ref-list><ref id="B19"><mixed-citation xmlns:xlink="http://www.w3.org/1999/xlink" xlink:type="simple"><person-group><name name-style="western"><surname>Savchenko</surname><given-names>EN</given-names></name></person-group> (<year>1964</year>) Crane-flies (<tp:taxon-name><tp:taxon-name-part taxon-name-part-type="order">Diptera</tp:taxon-name-part></tp:taxon-name>, <tp:taxon-name><tp:taxon-name-part taxon-name-part-type="family">Tipulidae</tp:taxon-name-part></tp:taxon-name>), Subfam. <tp:taxon-name><tp:taxon-name-part taxon-name-part-type="subfamily">Tipulinae</tp:taxon-name-part></tp:taxon-name>, Genus <tp:taxon-name><tp:taxon-name-part taxon-name-part-type="genus">Tipula</tp:taxon-name-part></tp:taxon-name> L., 2. Fauna USSR, N.S. 89, <tp:taxon-name><tp:taxon-name-part taxon-name-part-type="class">Insecta</tp:taxon-name-part></tp:taxon-name><tp:taxon-name><tp:taxon-name-part taxon-name-part-type="order">Diptera</tp:taxon-name-part></tp:taxon-name>, 1–503 pp.</mixed-citation></ref><ref id="B22"><mixed-citation xmlns:xlink="http://www.w3.org/1999/xlink" xlink:type="simple"><person-group><name name-style="western"><surname>Starkevich</surname><given-names>P</given-names></name><name name-style="western"><surname>Men</surname><given-names>Q-L</given-names></name><name name-style="western"><surname>Saldaitis</surname><given-names>A</given-names></name></person-group> (<year>2019a</year>) <article-title>Four new crane fly species of subgenus <tp:taxon-name><tp:taxon-name-part taxon-name-part-type="genus">Tipula</tp:taxon-name-part> (<tp:taxon-name-part taxon-name-part-type="subgenus">Vestiplex</tp:taxon-name-part>)</tp:taxon-name> (<tp:taxon-name><tp:taxon-name-part taxon-name-part-type="order">Diptera</tp:taxon-name-part></tp:taxon-name>, <tp:taxon-name><tp:taxon-name-part taxon-name-part-type="family">Tipulidae</tp:taxon-name-part></tp:taxon-name>) from China.</article-title><source>Zootaxa</source><volume>4679</volume>: <fpage>69</fpage>–<lpage>86</lpage>. <ext-link xlink:href="10.11646/zootaxa.4679.1.4" ext-link-type="doi" xlink:type="simple">https://doi.org/10.11646/zootaxa.4679.1.4</ext-link></mixed-citation></ref><ref id="B21"><mixed-citation xmlns:xlink="http://www.w3.org/1999/xlink" xlink:type="simple"><person-group><name name-style="western"><surname>Starkevich</surname><given-names>P</given-names></name><name name-style="western"><surname>Young</surname><given-names>CW</given-names></name></person-group> (<year>2023</year>) Taxonomic revision of <tp:taxon-name><tp:taxon-name-part taxon-name-part-type="genus">Tipula</tp:taxon-name-part> (<tp:taxon-name-part taxon-name-part-type="subgenus">Vestiplex</tp:taxon-name-part></tp:taxon-name> Bezzi) crane flies (<tp:taxon-name><tp:taxon-name-part taxon-name-part-type="order">Diptera</tp:taxon-name-part></tp:taxon-name>, <tp:taxon-name><tp:taxon-name-part taxon-name-part-type="family">Tipulidae</tp:taxon-name-part></tp:taxon-name>) in Taiwan with descriptions of six new species. Insects 14: 616. <ext-link xlink:href="10.3390/insects14070616" ext-link-type="doi" xlink:type="simple">https://doi.org/10.3390/insects14070616</ext-link></mixed-citation></ref><ref id="B13"><mixed-citation xmlns:xlink="http://www.w3.org/1999/xlink" xlink:type="simple"><person-group><name name-style="western"><surname>Men</surname><given-names>Q-L</given-names></name><name name-style="western"><surname>Sun</surname><given-names>Z</given-names></name><name name-style="western"><surname>Starkevich</surname><given-names>P</given-names></name></person-group> (<year>2023</year>) <article-title>Four new crane fly species of the subgenus <tp:taxon-name><tp:taxon-name-part taxon-name-part-type="genus"/><tp:taxon-name-part taxon-name-part-type="subgenus">Vestiplex</tp:taxon-name-part></tp:taxon-name> (<tp:taxon-name><tp:taxon-name-part taxon-name-part-type="order">Diptera</tp:taxon-name-part></tp:taxon-name>: <tp:taxon-name><tp:taxon-name-part taxon-name-part-type="family">Tipulidae</tp:taxon-name-part></tp:taxon-name>: <italic><tp:taxon-name><tp:taxon-name-part taxon-name-part-type="genus">Tipula</tp:taxon-name-part></tp:taxon-name></italic>) from Tibet and Yunnan, China.</article-title><source>European Journal of Taxonomy</source><volume>856</volume>(<issue>1</issue>): <fpage>170</fpage>–<lpage>192</lpage>. <ext-link xlink:href="10.5852/ejt.2023.856.2037" ext-link-type="doi" xlink:type="simple">https://doi.org/10.5852/ejt.2023.856.2037</ext-link></mixed-citation></ref></ref-list></tp:taxon-treatment>
