# Supplementary material for: ﻿New crane fly species of the subgenus Tipula (Vestiplex) Bezzi (Diptera, Tipulidae) from Qinghai-Tibet Plateau, China
Source: Zookeys. 2025 Dec 19;1264:183–206. doi: 10.3897/zookeys.1264.139740 (PMC12743253; doi:10.3897/zookeys.1264.139740)
Supplement: XML Treatment for Tipula (Vestiplex) aestiva [file zookeys.1264.139740-treatment5.xml]

<!DOCTYPE tp:taxon-treatment
  PUBLIC "-//TaxonX//DTD Taxonomic Treatment Publishing DTD v0 20100105//EN" "tax-treatment-NSO.dtd">
<tp:taxon-treatment xmlns:tp="http://www.plazi.org/taxpub"><tp:treatment-meta><kwd-group><label>Taxon classification</label><kwd>
                <named-content content-type="kingdom">Animalia</named-content>
              </kwd><kwd>
                <named-content content-type="order">Diptera</named-content>
              </kwd><kwd>
                <named-content content-type="family">Tipulidae</named-content>
              </kwd></kwd-group><mixed-citation publication-type="journal"><person-group><name><surname>Starkevich</surname><given-names>Pavel</given-names></name><name><surname>Men</surname><given-names>Qiu-Lei</given-names></name><name><surname>Saldaitis</surname><given-names>Aidas</given-names></name><name><surname>Valavičiūtė-Pocienė</surname><given-names>Kristina</given-names></name></person-group><article-title>﻿New crane fly species of the subgenus <tp:taxon-name><tp:taxon-name-part taxon-name-part-type="genus" reg="Tipula">Tipula</tp:taxon-name-part> (<tp:taxon-name-part taxon-name-part-type="subgenus" reg="Vestiplex">Vestiplex</tp:taxon-name-part>)</tp:taxon-name> Bezzi (<tp:taxon-name><tp:taxon-name-part taxon-name-part-type="order">Diptera</tp:taxon-name-part></tp:taxon-name>, <tp:taxon-name><tp:taxon-name-part taxon-name-part-type="family">Tipulidae</tp:taxon-name-part></tp:taxon-name>) from Qinghai-Tibet Plateau, China</article-title><source>Zookeys</source><day>19</day><month>12</month><year>2025</year><volume>1264</volume><fpage>183</fpage><lpage>206</lpage><pub-id pub-id-type="doi">10.3897/zookeys.1264.139740</pub-id></mixed-citation></tp:treatment-meta><tp:nomenclature><tp:taxon-name><object-id xmlns:xlink="http://www.w3.org/1999/xlink" content-type="arpha" xlink:type="simple">1552E85F-DF76-5FC5-BF60-D54F668C4BBC</object-id>
              <tp:taxon-name-part taxon-name-part-type="genus" reg="Tipula">Tipula</tp:taxon-name-part> (<tp:taxon-name-part taxon-name-part-type="subgenus" reg="Vestiplex">Vestiplex</tp:taxon-name-part>) <tp:taxon-name-part taxon-name-part-type="species" reg="aestiva">aestiva</tp:taxon-name-part></tp:taxon-name><tp:taxon-authority>Savchenko</tp:taxon-authority><xref ref-type="fig" rid="F19">Figs 19</xref><xref ref-type="fig" rid="F20">, 20</xref><xref ref-type="fig" rid="F21">, 21</xref><tp:nomenclature-citation-list><tp:nomenclature-citation><tp:taxon-name>
                  <tp:taxon-name-part taxon-name-part-type="genus" reg="Tipula">Tipula</tp:taxon-name-part> (<tp:taxon-name-part taxon-name-part-type="subgenus" reg="Vestiplex">Vestiplex</tp:taxon-name-part>) <tp:taxon-name-part taxon-name-part-type="species" reg="aestiva">aestiva</tp:taxon-name-part></tp:taxon-name><comment>Savchenko, 1960: 191; 1964: 215; <xref ref-type="bibr" rid="B6">Gao et al. 2023</xref>.</comment></tp:nomenclature-citation></tp:nomenclature-citation-list></tp:nomenclature><tp:treatment-sec sec-type="material" id="SECID0E3JBG"><title>Material examined.</title><p><bold>China</bold> • <bold><italic>Holotype</italic></bold> ♂; Qinghai, south shore of Kuku-nor Lake; August 1901; Kozlov leg.; <abbrev xmlns:xlink="http://www.w3.org/1999/xlink" content-type="institution" xlink:title="Zoological Museum of the Zoological Institute of the Russian Academy of Sciences, St. Petersburg, Russia" id="ABBRID0EHKBG" xlink:type="simple">ZIN</abbrev> • <bold><italic>Paratype</italic></bold> ♀; same data as for preceding; <abbrev xmlns:xlink="http://www.w3.org/1999/xlink" content-type="institution" xlink:title="Zoological Museum of the Zoological Institute of the Russian Academy of Sciences, St. Petersburg, Russia" id="ABBRID0EOKBG" xlink:type="simple">ZIN</abbrev>; • <bold><italic>Paratype</italic></bold> ♂; Qinghai, Sogon-Gomba, I-chu River, up to Yangtze River; July 1900; Kozlov leg.; <abbrev xmlns:xlink="http://www.w3.org/1999/xlink" content-type="institution" xlink:title="Zoological Museum of the Zoological Institute of the Russian Academy of Sciences, St. Petersburg, Russia" id="ABBRID0EVKBG" xlink:type="simple">ZIN</abbrev>; • <bold><italic>Paratype</italic></bold> ♂; Qinghai; shore of Orin-nor Lake, Huang-he Basin; May–June 1901; Kozlov leg.; <abbrev xmlns:xlink="http://www.w3.org/1999/xlink" content-type="institution" xlink:title="Zoological Museum of the Zoological Institute of the Russian Academy of Sciences, St. Petersburg, Russia" id="ABBRID0E3KBG" xlink:type="simple">ZIN</abbrev>.</p></tp:treatment-sec><tp:treatment-sec sec-type="material" id="SECID0EALBG"><title>Additional material examined.</title><p><bold>China</bold> • ♂ (in alcohol); Gansu, near Xiche (Labrang); <named-content xmlns:xlink="http://www.w3.org/1999/xlink" content-type="dwc:verbatimCoordinates" xlink:type="simple"><named-content content-type="geo-json" specific-use="{&#34;type&#34;:&#34;Point&#34;,&#34;coordinates&#34;:[102.559083,35.199467]}" id="NCID0ELLBG" xlink:type="simple">35°11.968'N, 102°33.545'E</named-content></named-content>; alt. 2900 m; 23 May 2017; A. Saldaitis leg.; <abbrev xmlns:xlink="http://www.w3.org/1999/xlink" content-type="institution" xlink:title="Nature Research Centre, Vilnius, Lithuania" id="ABBRID0EQLBG" xlink:type="simple">NRC</abbrev>; Specimen number NRCE000090; genitalia dissected.</p></tp:treatment-sec><tp:treatment-sec sec-type="diagnosis" id="SECID0EULBG"><title>Diagnosis.</title><p><tp:taxon-name><tp:taxon-name-part taxon-name-part-type="genus" reg="Tipula">Tipula</tp:taxon-name-part> (<tp:taxon-name-part taxon-name-part-type="subgenus" reg="Vestiplex">V.</tp:taxon-name-part>) <tp:taxon-name-part taxon-name-part-type="species" reg="aestiva">aestiva</tp:taxon-name-part></tp:taxon-name> can be recognized by brownish-yellow body and elongated antenna reaching beyond base of abdomen.</p><p><bold><italic>Hypopygium</italic></bold> (Figs <xref ref-type="fig" rid="F19">19</xref>–<xref ref-type="fig" rid="F21">21</xref>). Tergite 9 forming a concave saucer-shaped plate (Figs <xref ref-type="fig" rid="F19">19</xref>, <xref ref-type="fig" rid="F20">20A</xref>). The main body of tergal plate yellow, posterior margin emarginated with median U-shaped notch; lateral angles of plate rounded and blackened; anterior portion of tergal plate raised into narrow sclerotised border. Gonocoxite separated from sternite 9 by suture, in the shape of a large, nearly rectangular plate (Figs <xref ref-type="fig" rid="F19">19</xref>; <xref ref-type="fig" rid="F20">20B, C</xref>). Apex of gonocoxite terminating in dorsal and ventral blackened teeth. Outer gonostylus nearly leaf-shaped, narrow at base, rest of body flattened (Fig. <xref ref-type="fig" rid="F20">20D</xref>). Inner gonostylus in the shape of slightly curved plate (Fig. <xref ref-type="fig" rid="F20">20E–G</xref>), beak broadly blackened with tip rounded, lower beak absent; dorsal margin apically with short extension. Genital bridge with sclerite sp2 small (Fig. <xref ref-type="fig" rid="F20">20C</xref>), sclerites sp1 fused at base forming V-shaped structure (Fig. <xref ref-type="fig" rid="F20">20K</xref>). Adminiculum triangular in distal half with short wrinkled gonapophysies (Fig. <xref ref-type="fig" rid="F20">20H, I</xref>). Apex ventrally produced into short denticle. Proctiger pale with small, uniform anal plates (Fig. <xref ref-type="fig" rid="F20">20J</xref>). Sperm pump with central vesicle flattened (Fig. <xref ref-type="fig" rid="F21">21A</xref>). Compressor apodeme with rounded median incision (Fig. <xref ref-type="fig" rid="F21">21B</xref>). Posterior immovable apodeme extended, slightly flattened with additional short median lobes on inner side (Fig. <xref ref-type="fig" rid="F21">21C</xref>). Anterior immovable apodeme nearly triangle. Aedeagus about 4.8 × as long as sperm pump, blackish brown except yellow apex. Apex with sagittal and frontal incisions, trident in shape (Fig. <xref ref-type="fig" rid="F21">21A, D</xref>).</p><fig id="F19" position="float" orientation="portrait"><object-id xmlns:xlink="http://www.w3.org/1999/xlink" content-type="doi" xlink:type="simple">10.3897/zookeys.1264.139740.figure19</object-id><object-id xmlns:xlink="http://www.w3.org/1999/xlink" content-type="arpha" xlink:type="simple">410919BE-C109-5CB0-9068-0D18796EBF3B</object-id><label>Figure 19.</label><caption><p>Male terminalia of <tp:taxon-name><tp:taxon-name-part taxon-name-part-type="genus" reg="Tipula">Tipula</tp:taxon-name-part> (<tp:taxon-name-part taxon-name-part-type="subgenus" reg="Vestiplex">Vestiplex</tp:taxon-name-part>) <tp:taxon-name-part taxon-name-part-type="species" reg="aestiva">aestiva</tp:taxon-name-part></tp:taxon-name> (specimen number NRCE000090) <bold>A</bold> hypopygium, dorsal view <bold>B</bold> hypopygium, lateral view. Abbreviations: dt, dorsal tooth; gcx, gonocoxite; ig, inner gonostylus; og, outer gonostylus; t9, tergite 9; vt, ventral tooth. Scale bar: 0.5 mm.</p></caption><graphic xmlns:xlink="http://www.w3.org/1999/xlink" xlink:href="zookeys-1264-183_article-139740__-g019.jpg" position="float" orientation="portrait" xlink:type="simple" id="oo_1495295.jpg"><uri content-type="original_file" xlink:type="simple">https://binary.pensoft.net/fig/1495295</uri></graphic></fig><fig id="F20" position="float" orientation="portrait"><object-id xmlns:xlink="http://www.w3.org/1999/xlink" content-type="doi" xlink:type="simple">10.3897/zookeys.1264.139740.figure20</object-id><object-id xmlns:xlink="http://www.w3.org/1999/xlink" content-type="arpha" xlink:type="simple">E5914F1A-50EE-5335-8F0A-32D8A2719E8B</object-id><label>Figure 20.</label><caption><p>Male terminalia of <tp:taxon-name><tp:taxon-name-part taxon-name-part-type="genus" reg="Tipula">Tipula</tp:taxon-name-part> (<tp:taxon-name-part taxon-name-part-type="subgenus" reg="Vestiplex">Vestiplex</tp:taxon-name-part>) <tp:taxon-name-part taxon-name-part-type="species" reg="aestiva">aestiva</tp:taxon-name-part></tp:taxon-name> (specimen number NRCE000090) <bold>A</bold> tergite 9, dorsal view <bold>B</bold> left gonocoxite, lateral view <bold>C</bold> left gonocoxite and sp2 of genital bridge, caudal view <bold>D</bold> left outer gonostylus <bold>E</bold> left inner gonostylus, outer lateral view <bold>F</bold> left inner gonostylus, outer dorsal view <bold>G</bold> left inner gonostylus, mesal view <bold>H</bold> adminiculum, lateral view <bold>I</bold> adminiculum, dorsal view <bold>J</bold> proctiger, dorsal view <bold>K</bold> genital bridge, sclerites sp1, dorsal view. Abbreviations: ap, anal plate; gph, gonapophysis; sp2, sclerite sp2 of genital bridge. Scale bar: 0.5 mm.</p></caption><graphic xmlns:xlink="http://www.w3.org/1999/xlink" xlink:href="zookeys-1264-183_article-139740__-g020.jpg" position="float" orientation="portrait" xlink:type="simple" id="oo_1495296.jpg"><uri content-type="original_file" xlink:type="simple">https://binary.pensoft.net/fig/1495296</uri></graphic></fig><fig id="F21" position="float" orientation="portrait"><object-id xmlns:xlink="http://www.w3.org/1999/xlink" content-type="doi" xlink:type="simple">10.3897/zookeys.1264.139740.figure21</object-id><object-id xmlns:xlink="http://www.w3.org/1999/xlink" content-type="arpha" xlink:type="simple">C19044BB-142E-5F6C-BFB8-D6876402649A</object-id><label>Figure 21.</label><caption><p>Male terminalia of <tp:taxon-name><tp:taxon-name-part taxon-name-part-type="genus" reg="Tipula">Tipula</tp:taxon-name-part> (<tp:taxon-name-part taxon-name-part-type="subgenus" reg="Vestiplex">Vestiplex</tp:taxon-name-part>) <tp:taxon-name-part taxon-name-part-type="species" reg="aestiva">aestiva</tp:taxon-name-part></tp:taxon-name> (specimen number NRCE000090) <bold>A</bold> sperm pump and aedeagus, lateral view <bold>B</bold> sperm pump, caudal view <bold>C</bold> sperm pump, dorsal view <bold>D</bold> apical part of aedeagus. Abbreviations: aia, anterior immovable apodeme; ca, compressor apodeme; ml, median lobe; pia, posterior immovable apodeme. Scale bars: 0.5 mm <bold>a</bold> (<bold>A–C</bold>); 0.25 mm <bold>b</bold> (<bold>D</bold>).</p></caption><graphic xmlns:xlink="http://www.w3.org/1999/xlink" xlink:href="zookeys-1264-183_article-139740__-g021.jpg" position="float" orientation="portrait" xlink:type="simple" id="oo_1495297.jpg"><uri content-type="original_file" xlink:type="simple">https://binary.pensoft.net/fig/1495297</uri></graphic></fig></tp:treatment-sec><tp:treatment-sec sec-type="remarks" id="SECID0EKSBG"><title>Remarks.</title><p>The identification of the specimen collected in Gansu Province is based on comparative analysis with type specimens and morphology of dissected genitalia. The male genital structures of the male from Gansu are identical to that of the dissected paratype (<xref ref-type="bibr" rid="B20">Starkevich 2012</xref>, fig. 40; illustrations are also available in <xref ref-type="bibr" rid="B15">Oosterbroek 2024</xref>), including details of sperm pump having a specific median lobe on the inner side of the posterior immovable apodeme.</p></tp:treatment-sec><ref-list><ref id="B6"><mixed-citation xmlns:xlink="http://www.w3.org/1999/xlink" xlink:type="simple"><person-group><name name-style="western"><surname>Gao</surname><given-names>Y</given-names></name><name name-style="western"><surname>Zhang</surname><given-names>B</given-names></name><name name-style="western"><surname>Yang</surname><given-names>D</given-names></name><name name-style="western"><surname>Li</surname><given-names>Y</given-names></name></person-group> (<year>2023</year>) <article-title>The mitochondrial genome of <tp:taxon-name><tp:taxon-name-part taxon-name-part-type="genus">Tipula</tp:taxon-name-part> (<tp:taxon-name-part taxon-name-part-type="subgenus">Vestiplex</tp:taxon-name-part>) <tp:taxon-name-part taxon-name-part-type="species">aestiva</tp:taxon-name-part></tp:taxon-name> Savchenko, 1960 (<tp:taxon-name><tp:taxon-name-part taxon-name-part-type="order">Diptera</tp:taxon-name-part></tp:taxon-name>: <tp:taxon-name><tp:taxon-name-part taxon-name-part-type="family">Tipulidae</tp:taxon-name-part></tp:taxon-name>). Mitochondrial DNA.</article-title><source>Part B, Resources</source><volume>8</volume>(<issue>2</issue>): <fpage>233</fpage>–<lpage>235</lpage>. <ext-link xlink:href="10.1080/23802359.2023.2172975" ext-link-type="doi" xlink:type="simple">https://doi.org/10.1080/23802359.2023.2172975</ext-link></mixed-citation></ref><ref id="B20"><mixed-citation xmlns:xlink="http://www.w3.org/1999/xlink" xlink:type="simple"><person-group><name name-style="western"><surname>Starkevich</surname><given-names>P</given-names></name></person-group> (<year>2012</year>) Taxonomic and phylogenetic review of the subgenus <tp:taxon-name><tp:taxon-name-part taxon-name-part-type="genus">Tipula</tp:taxon-name-part> (<tp:taxon-name-part taxon-name-part-type="subgenus">Vestiplex</tp:taxon-name-part>)</tp:taxon-name> Bezzi, 1924 (<tp:taxon-name><tp:taxon-name-part taxon-name-part-type="order">Diptera</tp:taxon-name-part></tp:taxon-name>, <tp:taxon-name><tp:taxon-name-part taxon-name-part-type="family">Tipulidae</tp:taxon-name-part></tp:taxon-name>). Doctoral dissertation. Vilnius University, Vilnius, Lithuania.</mixed-citation></ref><ref id="B15"><mixed-citation xmlns:xlink="http://www.w3.org/1999/xlink" xlink:type="simple"><person-group><name name-style="western"><surname>Oosterbroek</surname><given-names>P</given-names></name></person-group> (<year>2024</year>) Catalogue of the Craneflies of the World (CCW). <ext-link xlink:href="https://ccw.naturalis.nl/index.php" ext-link-type="uri" xlink:type="simple">https://ccw.naturalis.nl/index.php</ext-link> [April 10, 2024]</mixed-citation></ref></ref-list></tp:taxon-treatment>
